# Supplementary material for: Diverse Marinimicrobia bacteria may mediate coupled biogeochemical cycles along eco-thermodynamic gradients
Source: Nat Commun. 2017 Nov 15;8:1507. doi: 10.1038/s41467-017-01376-9 (PMC5688066; doi:10.1038/s41467-017-01376-9)
Supplement: Supplementary file 4 — Supplementary Data 1 [file 41467_2017_1376_MOESM4_ESM.xlsx]

## Sheet: Sheet1
Supplementary Data 1. Genomic Features of Marinimicrobia SAGs
	Number in Fig. 2A	Sampling depth (m)	Oxygen status*	Clade	Assembly size (bp)	Estimated Genome Completeness (%)	Estimated Genome Size (bp)	Number of contigs	Largest contig (bp)	Largest contig as % of assembly	GC content (%)	# predicted genes	# protein-coding genes	# RNA genes	# genes with predicted function	# genes without predicted function	# genes in KEGG	# genes in COG	# genes in MetaCyc	# genes in Pfam	# CRISPR
Gulf of Maine (43°84'N, 69°64W)		1
AAA160-I06	1	1	oxic	ZA3312c-A	884929	75.8242	900037	32	107580	12.1569	32.41	1007	971	36	745	226	526	741	303	772	1
AAA160-C11	2	1	oxic	ZA3312c-A	824595	78.022	955155	17	190175	23.0628	32.69	883	852	31	692	160	496	687	289	717	1
AAA076-M08	3	1	oxic	ZA3312c-A	392252	41.2088	577302	18	71263	18.1677	32.57	440	427	13	353	74	265	353	142	361	1
AAA160-B08	4	1	oxic	ZA3312c-A	922550	78.3285	1296752	26	21880	2.37169	33	995	965	30	771	194	522	764	319	793	1
HOT Station ALOHA (22°45′ N, 158°00′ W)
AAA0298-D23	5	25	oxic	ZA3312c-B	979176	92.3077	979176	10	407043	41.57	31	1055	1016	39	828	188	585	823	347	846	1
			oxic
South Atlantic Gyre (12°29'S, 4°59'W)
AAA003-E22	6	800	oxic	HF77OD10	888773	33.5135	1737273	53	67111	7.55097	37	788	764	24	504	260	241	484	133	508	2
AAA003-L8	7	800	oxic	ZA3648c	1265631	72.4138	2004182	84	138629	10.9534	30	1258	1231	27	895	336	491	880	323	901	2
Saanich Inlet
AB-746_P06AB-902	11	100	dysoxic	Arctic96B-7-B	1538315	77.6224	1848863	69	139459	9.0657	32	1547	1522	25	1162	360	675	1132	405	1179	1
AB-746_N13AB-902	9	100	dysoxic	Arctic96B-7-A	1899548	67.033	2255438	72	115617	6.08655	39.13	1882	1843	39	1383	460	773	1331	455	1415	1
AB-747_F21AB-903	8	100	dysoxic	Arctic96B-7-A	751298	8.62069	8976777	55	64402	8.5721	38.9	799	789	10	562	227	263	539	159	577	1
AB-750_L13AB-904	13	150	anoxic	SHBH1141	2009596	57.1429	2659593	112	86252	4.29201	43	1921	1885	36	1396	489	725	1326	386	1420	1
AB-750_A02AB-903	16	150	anoxic	SHBH1141	1925097	45.766	3701687	136	88465	4.59535	43.14	1762	1741	21	1257	484	595	1185	310	1281	1
AB-751_D09AB-904	15	150	anoxic	SHBH1141	569612	11.5204	3917216	45	50480	8.86217	43.17	528	517	11	330	187	132	318	67	340	1
AB-755_M21D07	12	185	sulfidic	SHAN400	999835	TBD	2877074	70	53898	5.39069	37	971	953	18	726	227	391	662	233	729	1
AB-755_E16C12	14	185	sulfidic	SHBH1141	781004	18.3072	4196372	75	77534	9.92748	42	819	806	13	562	244	571	515	131	570	1
Northeast subarctic Pacific (48°52'N, 130°40'W)
JGI 0000113-D11	10	2000	dysoxic	Arctic96B-7-B	645847	48.2759	2643012	91	33298	5.15571	32	756	727	29	468	259	470	449	119	472	1
Terephthalate degrading reactor (40°6'N, 88°13'W)
0000039-E15 (TAsludge_001_150)	20	na	0	HMTAb91-B	493984	32.7672	1343421	30	58668	11.8765	47.2	461	447	14	356	91	193	335	98	359	1
0000059-E23 (TAbiofilm_001_165)	23	na	0	HMTAb91-B	618060	17.2414	3865965	41	75054	12.1435	47.28	583	572	11	458	114	243	435	134	454	1
0000059-D20 (TAbiofilm_001_164)	24	na	0	HMTAb91-B	772719	41.2587	1534399	34	88615	11.4679	47.72	718	696	22	548	148	313	518	146	553	1
0000059-L03 (TAbiofilm_001_169)	19	na	0	HMTAb91-B	597650	27.4725	1115912	41	55420	9.27299	47.75	585	579	6	458	121	269	439	124	467	1
0000077-B04 (TAbiofilm_001_234)	22	na	0	HMTAb91-B	496915	15.5172	3885254	28	66910	13.4651	47.39	479	469	10	375	94	271	360	119	383	1
0000039-O11 (TAsludge_001_161)	17	na	0	HMTAb91-B	828046	34.4828	2959672	75	32891	3.97212	47.02	749	729	20	555	174	274	543	157	558	1
0000039-D08 (TAsludge_001_149)	21	na	0	HMTAb91-B	978259	41.7582	1549116	56	61500	6.28668	47.36	894	878	16	697	181	383	664	196	697	1
0000090-C20	18	na	0	HMTAb91-B	566695	27.5862	2726674	46	37004	6.52979	47.6	511	494	17	379	115	181	369	95	377	1
Etoliko Lagoon Sediment (38°47; N, 21°33' E)
AAA257-N23	25	na	0	HMTAb91-A	948616	27.4079	2239091	71	50692	5.34379	39	912	898	14	634	264	307	609	152	650	1
*oxic (>90 µM O2), dysoxic (90 <µM O2 >20), suboxic (20< O2 >2 µM), anoxic (<2 µM O2) sulfidic.
