# Supplementary material for: Diverse Marinimicrobia bacteria may mediate coupled biogeochemical cycles along eco-thermodynamic gradients
Source: Nat Commun. 2017 Nov 15;8:1507. doi: 10.1038/s41467-017-01376-9 (PMC5688066; doi:10.1038/s41467-017-01376-9)
Supplement: Supplementary file 5 — Supplementary Data 2 [file 41467_2017_1376_MOESM5_ESM.xlsx]

## Sheet: CORRECT TARA genome SIZE
Supplementary Data 2. Metagenome inventory for global fragment recruitment analysis
File Name	Accession	Data Repository	Location/sampleID	Specific Ecosystem	Metagenome Group	Latitude	Longitude	Depth (m)	Size (bp)	Sequencing Platform	Reference / Contact
CENF	SAMEA2619399	ENA	004_DCM_0.22-1.6	North Atlantic Subtropical Gyral Province	DCM_North Atlantic Ocean	36.5533	-6.5669	40m	426798730	Illumina	Sunagawa et al. Science 22 May 2015: Vol. 348, Issue 6373
CENG	SAMEA2591057	ENA	007_SRF_0.22-1.6	Mediterranean Sea, Black Sea Province	SRF_Mediterranean Sea	37.051	1.9378	5m	224889436	Illumina	Sunagawa et al. Science 22 May 2015: Vol. 348, Issue 6244
CENI	SAMEA2591107	ENA	023_DCM_0.22	Mediterranean Sea, Black Sea Province	DCM_Mediterranean Sea	42.1735	17.7252	55m	96204368	Illumina	Sunagawa et al. Science 22 May 2015: Vol. 348, Issue 6376
CENJ	SAMEA2619531	ENA	009_SRF_0.22-1.6	Mediterranean Sea, Black Sea Province	SRF_Mediterranean Sea	39.1633	5.916	5m	435780263	Illumina	Sunagawa et al. Science 22 May 2015: Vol. 348, Issue 6374
CENN	SAMEA2591084	ENA	023_SRF_0.22-1.6	Mediterranean Sea, Black Sea Province	SRF_Mediterranean Sea	42.2038	17.715	5m	197302184	Illumina	Sunagawa et al. Science 22 May 2015: Vol. 348, Issue 6360
CENO	SAMEA2619857	ENA	033_SRF_0.22-1.6	Red Sea, Persian Gulf Province	SRF_Red Sea	21.9467	38.2517	5m	227580717	Illumina	Sunagawa et al. Science 22 May 2015: Vol. 348, Issue 6242
CENP	SAMEA2591122	ENA	030_DCM_0.22-1.6	Mediterranean Sea, Black Sea Province	DCM_Mediterranean Sea	33.9235	32.8118	70m	522595044	Illumina	Sunagawa et al. Science 22 May 2015: Vol. 348, Issue 6238
CENQ	SAMEA2619802	ENA	031_SRF_0.22-1.6	Red Sea, Persian Gulf Province	SRF_Red Sea	27.16	34.835	5m	290229109	Illumina	Sunagawa et al. Science 22 May 2015: Vol. 348, Issue 6243
CENT	SAMEA2591074	ENA	007_DCM_0.22-1.6	Mediterranean Sea, Black Sea Province	DCM_Mediterranean Sea	37.0541	1.9478	42m	212017580	Illumina	Sunagawa et al. Science 22 May 2015: Vol. 348, Issue 6245
CENU	SAMEA2619766	ENA	025_SRF_0.22-1.6	Mediterranean Sea, Black Sea Province	SRF_Mediterranean Sea	39.3888	19.3905	5m	466664745	Illumina	Sunagawa et al. Science 22 May 2015: Vol. 348, Issue 6362
CENW	SAMEA2619818	ENA	032_SRF_0.22-1.6	Red Sea, Persian Gulf Province	SRF_Red Sea	23.36	37.2183	5m	290397913	Illumina	Sunagawa et al. Science 22 May 2015: Vol. 348, Issue 6240
CENX	SAMEA2619678	ENA	018_DCM_0.22-1.6	Mediterranean Sea, Black Sea Province	DCM_Mediterranean Sea	35.7528	14.2765	60m	465399391	Illumina	Sunagawa et al. Science 22 May 2015: Vol. 348, Issue 6372
CENY	SAMEA2619840	ENA	032_DCM_0.22-1.6	Red Sea, Persian Gulf Province	DCM_Red Sea	23.4183	37.245	80m	400574806	Illumina	Sunagawa et al. Science 22 May 2015: Vol. 348, Issue 6241
CENZ	SAMEA2619782	ENA	025_DCM_0.22-1.6	Mediterranean Sea, Black Sea Province	DCM_Mediterranean Sea	39.3991	19.3997	50m	427670679	Illumina	Sunagawa et al. Science 22 May 2015: Vol. 348, Issue 6363
CEOC	SAMEA2619952	ENA	036_DCM_0.22-1.6	Northwest Arabian Sea Upwelling Province	DCM_Indian Ocean	20.8222	63.5133	17m	329970637	Illumina	Sunagawa et al. Science 22 May 2015: Vol. 348, Issue 6257
CEOF	SAMEA2619667	ENA	018_SRF_0.22-1.6	Mediterranean Sea, Black Sea Province	SRF_Mediterranean Sea	35.759	14.2574	5m	470461746	Illumina	Sunagawa et al. Science 22 May 2015: Vol. 348, Issue 6237
CEOJ	SAMEA2619879	ENA	034_SRF_0.22-1.6	Red Sea, Persian Gulf Province	SRF_Red Sea	18.3967	39.875	5m	224931784	Illumina	Sunagawa et al. Science 22 May 2015: Vol. 348, Issue 6255
CEOK	SAMEA2591108	ENA	030_SRF_0.22-1.6	Mediterranean Sea, Black Sea Province	SRF_Mediterranean Sea	33.9179	32.898	5m	477104260	Illumina	Sunagawa et al. Science 22 May 2015: Vol. 348, Issue 6239
CEOM	SAMEA2619376	ENA	004_SRF_0.22-1.6	North Atlantic Subtropical Gyral Province	SRF_North Atlantic Ocean	36.5533	-6.5669	5m	390957942	Illumina	Sunagawa et al. Science 22 May 2015: Vol. 348, Issue 6425
CEOO	SAMEA2619927	ENA	036_SRF_0.22-1.6	Northwest Arabian Sea Upwelling Province	SRF_Indian Ocean	20.8183	63.5047	5m	215891404	Illumina	Sunagawa et al. Science 22 May 2015: Vol. 348, Issue 6377
CEOP	SAMEA2619548	ENA	009_DCM_0.22-1.6	Mediterranean Sea, Black Sea Province	DCM_Mediterranean Sea	39.0609	5.9422	55m	490697039	Illumina	Sunagawa et al. Science 22 May 2015: Vol. 348, Issue 6375
CEOQ	SAMEA2619907	ENA	034_DCM_0.22-1.6	Red Sea, Persian Gulf Province	DCM_Red Sea	18.4417	39.8567	60m	606331330	Illumina	Sunagawa et al. Science 22 May 2015: Vol. 348, Issue 6256
CEOR	SAMEA2620836	ENA	064_DCM_0.1-0.22	Eastern Africa Coastal Province	DCM_Indian Ocean	-29.5333	37.9117	65m	116245743	Illumina	Sunagawa et al. Science 22 May 2015: Vol. 348, Issue 6385
CEOS	SAMEA2620666	ENA	056_MES_0.22-3	Eastern Africa Coastal Province	MES_Indian Ocean	-15.3379	43.2948	1000m	252647422	Illumina	Sunagawa et al. Science 22 May 2015: Vol. 348, Issue 6269
CEOV	SAMEA2620756	ENA	062_SRF_0.22-3	Eastern Africa Coastal Province	SRF_Indian Ocean	-22.3368	40.3412	5m	232557628	Illumina	Sunagawa et al. Science 22 May 2015: Vol. 348, Issue 6251
CEOW	SAMEA2620734	ENA	058_DCM_0.22-3	Eastern Africa Coastal Province	DCM_Indian Ocean	-17.2855	42.2866	66m	263988642	Illumina	Sunagawa et al. Science 22 May 2015: Vol. 348, Issue 6252
CEOX	SAMEA2620890	ENA	065_DCM_0.22-3	Eastern Africa Coastal Province	DCM_Indian Ocean	-35.2421	26.3048	30m	204636356	Illumina	Sunagawa et al. Science 22 May 2015: Vol. 348, Issue 6247
CEOY	SAMEA2620651	ENA	056_SRF_0.22-3	Eastern Africa Coastal Province	SRF_Indian Ocean	-15.3424	43.2965	5m	199208958	Illumina	Sunagawa et al. Science 22 May 2015: Vol. 348, Issue 6254
CEOZ	SAMEA2620786	ENA	064_SRF_0.22-3	Eastern Africa Coastal Province	SRF_Indian Ocean	-29.5019	37.9889	5m	410703923	Illumina	Sunagawa et al. Science 22 May 2015: Vol. 348, Issue 6270
CEPA	SAMEA2620542	ENA	052_SRF_0.22-1.6	Indian South Subtropical Gyre Province	SRF_Indian Ocean	-16.957	53.9801	5m	311149637	Illumina	Sunagawa et al. Science 22 May 2015: Vol. 348, Issue 6263
CEPB	SAMEA2620672	ENA	057_SRF_0.22-3	Eastern Africa Coastal Province	SRF_Indian Ocean	-17.0248	42.7401	5m	219993081	Illumina	Sunagawa et al. Science 22 May 2015: Vol. 348, Issue 6253
CEPC	SAMEA2620828	ENA	064_DCM_0.22-3	Eastern Africa Coastal Province	DCM_Indian Ocean	-29.5333	37.9117	65m	258136502	Illumina	Sunagawa et al. Science 22 May 2015: Vol. 348, Issue 6271
CEPD	SAMEA2620815	ENA	064_MES_0.22-3	Eastern Africa Coastal Province	MES_Indian Ocean	-29.5046	37.9599	1000m	135895601	Illumina	Sunagawa et al. Science 22 May 2015: Vol. 348, Issue 6272
CEPJ	SAMEA2620404	ENA	048_SRF_0.22-1.6	Indian South Subtropical Gyre Province	SRF_Indian Ocean	-9.3921	66.4228	5m	284105078	Illumina	Sunagawa et al. Science 22 May 2015: Vol. 348, Issue 6265
CEPK	SAMEA2620259	ENA	042_DCM_0.22-1.6	Indian Monsoon Gyres Province	DCM_Indian Ocean	5.9998	73.9067	80m	365341721	Illumina	Sunagawa et al. Science 22 May 2015: Vol. 348, Issue 6261
CEPL	SAMEA2620339	ENA	045_SRF_0.22-1.6	Indian Monsoon Gyres Province	SRF_Indian Ocean	0.0033	71.6428	5m	236742933	Illumina	Sunagawa et al. Science 22 May 2015: Vol. 348, Issue 6262
CEPS	SAMEA2620035	ENA	038_MES_0.22-1.6	Indian Monsoon Gyres Province	MES_Indian Ocean	19.0351	64.5638	340m	218824771	Illumina	Sunagawa et al. Science 22 May 2015: Vol. 348, Issue 6381
CEPT	SAMEA2620081	ENA	039_DCM_0.22-1.6	Indian Monsoon Gyres Province	DCM_Indian Ocean	18.5839	66.4727	25m	304446206	Illumina	Sunagawa et al. Science 22 May 2015: Vol. 348, Issue 6259
CEPU	SAMEA2620194	ENA	041_SRF_0.22-1.6	Indian Monsoon Gyres Province	SRF_Indian Ocean	14.6059	69.9776	5m	274135056	Illumina	Sunagawa et al. Science 22 May 2015: Vol. 348, Issue 6266
CEPV	SAMEA2620097	ENA	039_MES_0.22-1.6	Indian Monsoon Gyres Province	MES_Indian Ocean	18.7341	66.3896	270m	260558501	Illumina	Sunagawa et al. Science 22 May 2015: Vol. 348, Issue 6378
CEPW	SAMEA2620021	ENA	038_DCM_0.22-1.6	Indian Monsoon Gyres Province	DCM_Indian Ocean	19.0284	64.5126	25m	337748465	Illumina	Sunagawa et al. Science 22 May 2015: Vol. 348, Issue 6258
CEPX	SAMEA2619974	ENA	037_MES_0.1-0.22	Northwest Arabian Sea Upwelling Province	MES_Indian Ocean	20.8457	63.5851	600m	499927109	Illumina	Sunagawa et al. Science 22 May 2015: Vol. 348, Issue 6382
CEPZ	SAMEA2620106	ENA	039_MES_0.1-0.22	Indian Monsoon Gyres Province	MES_Indian Ocean	18.7341	66.3896	270m	252387871	Illumina	Sunagawa et al. Science 22 May 2015: Vol. 348, Issue 6379
CEQA	SAMEA2620227	ENA	041_DCM_0.22	Indian Monsoon Gyres Province	DCM_Indian Ocean	14.5536	70.0128	60m	137847849	Illumina	Sunagawa et al. Science 22 May 2015: Vol. 348, Issue 6364
CEQD	SAMEA2620230	ENA	042_SRF_0.22-1.6	Indian Monsoon Gyres Province	SRF_Indian Ocean	6.0001	73.8955	5m	241803978	Illumina	Sunagawa et al. Science 22 May 2015: Vol. 348, Issue 6260
CEQE	SAMEA2619970	ENA	037_MES_0.22-1.6	Northwest Arabian Sea Upwelling Province	MES_Indian Ocean	20.8457	63.5851	600m	384487678	Illumina	Sunagawa et al. Science 22 May 2015: Vol. 348, Issue 6268
CEQF	SAMEA2621003	ENA	068_MES_0.45-0.8	South Atlantic Gyral Province	MES_South Atlantic Ocean	-31.0198	4.6685	700m	259211606	Illumina	Sunagawa et al. Science 22 May 2015: Vol. 348, Issue 6393
CEQG	SAMEA2621242	ENA	076_MES_0.45-0.8	South Atlantic Gyral Province	MES_South Atlantic Ocean	-20.9315	-35.1794	800m	320777055	Illumina	Sunagawa et al. Science 22 May 2015: Vol. 348, Issue 6400
CEQH	SAMEA2621232	ENA	076_MES_0.22-3	South Atlantic Gyral Province	MES_South Atlantic Ocean	-20.9315	-35.1794	800m	291373133	Illumina	Sunagawa et al. Science 22 May 2015: Vol. 348, Issue 6298
CEQI	SAMEA2621204	ENA	076_SRF_0.45-0.8	South Atlantic Gyral Province	SRF_South Atlantic Ocean	-20.9354	-35.1803	5m	200121746	Illumina	Sunagawa et al. Science 22 May 2015: Vol. 348, Issue 6398
CEQJ	SAMEA2621198	ENA	076_SRF_0.22-3	South Atlantic Gyral Province	SRF_South Atlantic Ocean	-20.9354	-35.1803	5m	110278656	Illumina	Sunagawa et al. Science 22 May 2015: Vol. 348, Issue 6282
CEQL	SAMEA2621203	ENA	076_SRF_0.22-0.45	South Atlantic Gyral Province	SRF_South Atlantic Ocean	-20.9354	-35.1803	5m	328375551	Illumina	Sunagawa et al. Science 22 May 2015: Vol. 348, Issue 6401
CEQM	SAMEA2621278	ENA	078_DCM_0.45-0.8	South Atlantic Gyral Province	DCM_South Atlantic Ocean	-30.1484	-43.2705	120m	268634235	Illumina	Sunagawa et al. Science 22 May 2015: Vol. 348, Issue 6405
CEQN	SAMEA2621277	ENA	078_DCM_0.22-0.45	South Atlantic Gyral Province	DCM_South Atlantic Ocean	-30.1484	-43.2705	120m	375376907	Illumina	Sunagawa et al. Science 22 May 2015: Vol. 348, Issue 6406
CEQO	SAMEA2621272	ENA	078_DCM_0.22-3	South Atlantic Gyral Province	DCM_South Atlantic Ocean	-30.1484	-43.2705	120m	281664578	Illumina	Sunagawa et al. Science 22 May 2015: Vol. 348, Issue 6285
CEQP	SAMEA2621221	ENA	076_DCM_0.22-0.45	South Atlantic Gyral Province	DCM_South Atlantic Ocean	-21.0292	-35.3498	150m	307269447	Illumina	Sunagawa et al. Science 22 May 2015: Vol. 348, Issue 6402
CEQQ	SAMEA2621222	ENA	076_DCM_0.45-0.8	South Atlantic Gyral Province	DCM_South Atlantic Ocean	-21.0292	-35.3498	150m	249958881	Illumina	Sunagawa et al. Science 22 May 2015: Vol. 348, Issue 6399
CEQR	SAMEA2621085	ENA	070_SRF_0.22	South Atlantic Gyral Province	SRF_South Atlantic Ocean	-20.4091	-3.1759	5m	112707966	Illumina	Sunagawa et al. Science 22 May 2015: Vol. 348, Issue 6370
CEQS	SAMEA2621176	ENA	072_MES_0.22-3	South Atlantic Gyral Province	MES_South Atlantic Ocean	-8.7986	-17.9034	800m	164939012	Illumina	Sunagawa et al. Science 22 May 2015: Vol. 348, Issue 6281
CEQT	SAMEA2621132	ENA	072_SRF_0.22-3	South Atlantic Gyral Province	SRF_South Atlantic Ocean	-8.7789	-17.9099	5m	277080894	Illumina	Sunagawa et al. Science 22 May 2015: Vol. 348, Issue 6273
CEQU	SAMEA2621216	ENA	076_DCM_0.22-3	South Atlantic Gyral Province	DCM_South Atlantic Ocean	-21.0292	-35.3498	150m	277282623	Illumina	Sunagawa et al. Science 22 May 2015: Vol. 348, Issue 6283
CEQW	SAMEA2621066	ENA	070_SRF_0.22-3	South Atlantic Gyral Province	SRF_South Atlantic Ocean	-20.4091	-3.1759	5m	130731073	Illumina	Sunagawa et al. Science 22 May 2015: Vol. 348, Issue 6276
CEQX	SAMEA2621076	ENA	070_SRF_0.45-0.8	South Atlantic Gyral Province	SRF_South Atlantic Ocean	-20.4091	-3.1759	5m	369322560	Illumina	Sunagawa et al. Science 22 May 2015: Vol. 348, Issue 6394
CEQY	SAMEA2621075	ENA	070_SRF_0.22-0.45	South Atlantic Gyral Province	SRF_South Atlantic Ocean	-20.4091	-3.1759	5m	402828308	Illumina	Sunagawa et al. Science 22 May 2015: Vol. 348, Issue 6395
CERB	SAMEA2621155	ENA	072_DCM_0.22-3	South Atlantic Gyral Province	DCM_South Atlantic Ocean	-8.7296	-17.9604	100m	343163386	Illumina	Sunagawa et al. Science 22 May 2015: Vol. 348, Issue 6274
CERC	SAMEA2621099	ENA	070_MES_0.22-0.45	South Atlantic Gyral Province	MES_South Atlantic Ocean	-20.4075	-3.1641	800m	186489327	Illumina	Sunagawa et al. Science 22 May 2015: Vol. 348, Issue 6397
CERD	SAMEA2621101	ENA	070_MES_0.45-0.8	South Atlantic Gyral Province	MES_South Atlantic Ocean	-20.4075	-3.1641	800m	281056570	Illumina	Sunagawa et al. Science 22 May 2015: Vol. 348, Issue 6396
CERE	SAMEA2621092	ENA	070_MES_0.22-3	South Atlantic Gyral Province	MES_South Atlantic Ocean	-20.4075	-3.1641	800m	225853098	Illumina	Sunagawa et al. Science 22 May 2015: Vol. 348, Issue 6275
CERG	SAMEA2621037	ENA	068_DCM_0.22-3	South Atlantic Gyral Province	DCM_South Atlantic Ocean	-31.027	4.6802	50m	185495590	Illumina	Sunagawa et al. Science 22 May 2015: Vol. 348, Issue 6279
CERI1	SAMEA2620979	ENA	067_SRF_0.22-0.45	Benguela Current Coastal Province	SRF_South Atlantic Ocean	-32.2401	17.7103	5m	326895058	Illumina	Sunagawa et al. Science 22 May 2015: Vol. 348, Issue 6384
CERJ	SAMEA2620967	ENA	066_DCM_0.22	Benguela Current Coastal Province	DCM_South Atlantic Ocean	-34.8901	18.0459	30m	87264639	Illumina	Sunagawa et al. Science 22 May 2015: Vol. 348, Issue 6367
CERK	SAMEA2620950	ENA	066_DCM_0.22-3	Benguela Current Coastal Province	DCM_South Atlantic Ocean	-34.8901	18.0459	30m	128609590	Illumina	Sunagawa et al. Science 22 May 2015: Vol. 348, Issue 6250
CERL	SAMEA2620995	ENA	068_MES_0.22-3	South Atlantic Gyral Province	MES_South Atlantic Ocean	-31.0198	4.6685	700m	237684782	Illumina	Sunagawa et al. Science 22 May 2015: Vol. 348, Issue 6277
CERM	SAMEA2620970	ENA	067_SRF_0.22-3	Benguela Current Coastal Province	SRF_South Atlantic Ocean	-32.2401	17.7103	5m	255420170	Illumina	Sunagawa et al. Science 22 May 2015: Vol. 348, Issue 6280
CERN	SAMEA2620947	ENA	066_SRF_0.22	Benguela Current Coastal Province	SRF_South Atlantic Ocean	-34.9449	17.9189	5m	103448302	Illumina	Sunagawa et al. Science 22 May 2015: Vol. 348, Issue 6366
CERO	SAMEA2621033	ENA	068_SRF_0.22	South Atlantic Gyral Province	SRF_South Atlantic Ocean	-31.0266	4.665	5m	100339733	Illumina	Sunagawa et al. Science 22 May 2015: Vol. 348, Issue 6369
CERP	SAMEA2620991	ENA	067_SRF_0.22	Benguela Current Coastal Province	SRF_South Atlantic Ocean	-32.2401	17.7103	5m	110363245	Illumina	Sunagawa et al. Science 22 May 2015: Vol. 348, Issue 6368
CERQ	SAMEA2620882	ENA	065_MES_0.22-3	Eastern Africa Coastal Province	MES_Indian Ocean	-35.1889	26.2905	850m	245588629	Illumina	Sunagawa et al. Science 22 May 2015: Vol. 348, Issue 6248
CERR	SAMEA2621021	ENA	068_SRF_0.45-0.8	South Atlantic Gyral Province	SRF_South Atlantic Ocean	-31.0266	4.665	5m	291090674	Illumina	Sunagawa et al. Science 22 May 2015: Vol. 348, Issue 6389
CERS	SAMEA2621020	ENA	068_SRF_0.22-0.45	South Atlantic Gyral Province	SRF_South Atlantic Ocean	-31.0266	4.665	5m	316237570	Illumina	Sunagawa et al. Science 22 May 2015: Vol. 348, Issue 6390
CERU	SAMEA2620925	ENA	065_DCM_0.22	Eastern Africa Coastal Province	DCM_Indian Ocean	-35.2421	26.3048	30m	123523747	Illumina	Sunagawa et al. Science 22 May 2015: Vol. 348, Issue 6371
CERV	SAMEA2621045	ENA	068_DCM_0.45-0.8	South Atlantic Gyral Province	DCM_South Atlantic Ocean	-31.027	4.6802	50m	267275579	Illumina	Sunagawa et al. Science 22 May 2015: Vol. 348, Issue 6391
CERW	SAMEA2620929	ENA	066_SRF_0.22-3	Benguela Current Coastal Province	SRF_South Atlantic Ocean	-34.9449	17.9189	5m	259434938	Illumina	Sunagawa et al. Science 22 May 2015: Vol. 348, Issue 6249
CERX	SAMEA2621044	ENA	068_DCM_0.22-0.45	South Atlantic Gyral Province	DCM_South Atlantic Ocean	-31.027	4.6802	50m	295888043	Illumina	Sunagawa et al. Science 22 May 2015: Vol. 348, Issue 6392
CERZ	SAMEA2621448	ENA	082_DCM_0.22	Southwest Atlantic Shelves Province	DCM_South Atlantic Ocean	-47.2007	-57.9446	40m	34097691	Illumina	Sunagawa et al. Science 22 May 2015: Vol. 348, Issue 6365
CESA	SAMEA2621254	ENA	078_SRF_0.22-3	South Atlantic Gyral Province	SRF_South Atlantic Ocean	-30.1367	-43.2899	5m	211100721	Illumina	Sunagawa et al. Science 22 May 2015: Vol. 348, Issue 6284
CESB	SAMEA2621259	ENA	078_SRF_0.22-0.45	South Atlantic Gyral Province	SRF_South Atlantic Ocean	-30.1367	-43.2899	5m	270358601	Illumina	Sunagawa et al. Science 22 May 2015: Vol. 348, Issue 6404
CESC	SAMEA2621295	ENA	078_MES_0.45-0.8	South Atlantic Gyral Province	MES_South Atlantic Ocean	-30.1471	-43.2915	800m	206935552	Illumina	Sunagawa et al. Science 22 May 2015: Vol. 348, Issue 6407
CESD	SAMEA2622021	ENA	098_DCM_0.22-3	South Pacific Subtropical Gyre Province	DCM_South Pacific Ocean	-25.826	-111.729	188m	259753071	Illumina	Sunagawa et al. Science 22 May 2015: Vol. 348, Issue 6319
CESF	SAMEA2621779	ENA	093_SRF_0.22-3	Chile-Peru Current Coastal Province	SRF_South Pacific Ocean	-34.0614	-73.1066	5m	345217013	Illumina	Sunagawa et al. Science 22 May 2015: Vol. 348, Issue 6321
CESG	SAMEA2621287	ENA	078_MES_0.22-3	South Atlantic Gyral Province	MES_South Atlantic Ocean	-30.1471	-43.2915	800m	238330343	Illumina	Sunagawa et al. Science 22 May 2015: Vol. 348, Issue 6297
CESI	SAMEA2621423	ENA	082_DCM_0.22-3	Southwest Atlantic Shelves Province	DCM_South Atlantic Ocean	-47.2007	-57.9446	40m	353920278	Illumina	Sunagawa et al. Science 22 May 2015: Vol. 348, Issue 6299
CESJ	SAMEA2621487	ENA	084_SRF_0.22-3	Antarctic Province	SRF_Southern Ocean	-60.2287	-60.6476	5m	296112112	Illumina	Sunagawa et al. Science 22 May 2015: Vol. 348, Issue 6300
CESL	SAMEA2622197	ENA	102_MES_0.22-3	Pacific Equatorial Divergence Province	MES_South Pacific Ocean	-5.261	-85.1678	480m	266291554	Illumina	Sunagawa et al. Science 22 May 2015: Vol. 348, Issue 6312
CESM1	SAMEA2622219	ENA	102_DCM_0.22-3	Pacific Equatorial Divergence Province	DCM_South Pacific Ocean	-5.2669	-85.2732	40m	537673278	Illumina	Sunagawa et al. Science 22 May 2015: Vol. 348, Issue 6305
CESN	SAMEA2621990	ENA	098_SRF_0.22-3	South Pacific Subtropical Gyre Province	SRF_South Pacific Ocean	-25.8051	-111.72	5m	188571390	Illumina	Sunagawa et al. Science 22 May 2015: Vol. 348, Issue 6318
CESO	SAMEA2621812	ENA	093_DCM_0.22-3	Chile-Peru Current Coastal Province	DCM_South Pacific Ocean	-33.9116	-73.0537	35m	371371195	Illumina	Sunagawa et al. Science 22 May 2015: Vol. 348, Issue 6320
CESP	SAMEA2622074	ENA	099_SRF_0.22-3	South Pacific Subtropical Gyre Province	SRF_South Pacific Ocean	-21.146	-104.787	5m	419275539	Illumina	Sunagawa et al. Science 22 May 2015: Vol. 348, Issue 6303
CESQ	SAMEA2622119	ENA	100_DCM_0.22-3	South Pacific Subtropical Gyre Province	DCM_South Pacific Ocean	-12.9723	-96.0122	50m	450756232	Illumina	Sunagawa et al. Science 22 May 2015: Vol. 348, Issue 6315
CESR2	SAMEA2622149	ENA	100_MES_0.22-3	South Pacific Subtropical Gyre Province	MES_South Pacific Ocean	-12.9794	-96.0232	177m	419275539	Illumina	Sunagawa et al. Science 22 May 2015: Vol. 348, Issue 6313
CESS	SAMEA2591098	ENA	023_DCM_0.22-1.6	Mediterranean Sea, Black Sea Province	DCM_Mediterranean Sea	42.1735	17.7252	55m	214580555	Illumina	Sunagawa et al. Science 22 May 2015: Vol. 348, Issue 6361
CEST	SAMEA2621509	ENA	085_SRF_0.22-3	Antarctic Province	SRF_Southern Ocean	-62.0385	-49.529	5m	192797441	Illumina	Sunagawa et al. Science 22 May 2015: Vol. 348, Issue 6301
CESV	SAMEA2622097	ENA	100_SRF_0.22-3	South Pacific Subtropical Gyre Province	SRF_South Pacific Ocean	-13.0023	-95.9759	5m	417202610	Illumina	Sunagawa et al. Science 22 May 2015: Vol. 348, Issue 6314
CESW	SAMEA2621859	ENA	096_SRF_0.22-3	South Pacific Subtropical Gyre Province	SRF_South Pacific Ocean	-29.7238	-101.16	5m	281103818	Illumina	Sunagawa et al. Science 22 May 2015: Vol. 348, Issue 6316
CESY	SAMEA2622048	ENA	098_MES_0.22-3	South Pacific Subtropical Gyre Province	MES_South Pacific Ocean	-25.8076	-111.691	488m	260488672	Illumina	Sunagawa et al. Science 22 May 2015: Vol. 348, Issue 6317
CESZ	SAMEA2621260	ENA	078_SRF_0.45-0.8	South Atlantic Gyral Province	SRF_South Atlantic Ocean	-30.1367	-43.2899	5m	205724076	Illumina	Sunagawa et al. Science 22 May 2015: Vol. 348, Issue 6403
CETA	SAMEA2622362	ENA	109_MES_0.22-3	Chile-Peru Current Coastal Province	MES_North Pacific Ocean	2.0649	-84.5546	380m	264709588	Illumina	Sunagawa et al. Science 22 May 2015: Vol. 348, Issue 6308
CETB	SAMEA2622545	ENA	112_DCM_0.22-3	South Pacific Subtropical Gyre Province	DCM_South Pacific Ocean	-23.2189	-129.5	155m	365898501	Illumina	Sunagawa et al. Science 22 May 2015: Vol. 348, Issue 6310
CETC	SAMEA2622694	ENA	122_DCM_0.1-0.22	South Pacific Subtropical Gyre Province	DCM_South Pacific Ocean	-9.0063	-139.139	115m	202053840	Illumina	Sunagawa et al. Science 22 May 2015: Vol. 348, Issue 6422
CETD	SAMEA2622402	ENA	110_DCM_0.22-3	South Pacific Subtropical Gyre Province	DCM_South Pacific Ocean	-1.9002	-84.6265	50m	371426392	Illumina	Sunagawa et al. Science 22 May 2015: Vol. 348, Issue 6327
CETE	SAMEA2622336	ENA	109_DCM_0.22-3	Chile-Peru Current Coastal Province	DCM_North Pacific Ocean	2.0299	-84.5546	30m	280324949	Illumina	Sunagawa et al. Science 22 May 2015: Vol. 348, Issue 6307
CETG	SAMEA2622696	ENA	122_DCM_0.45-0.8	South Pacific Subtropical Gyre Province	DCM_South Pacific Ocean	-9.0063	-139.139	115m	476214857	Illumina	Sunagawa et al. Science 22 May 2015: Vol. 348, Issue 6420
CETH	SAMEA2622695	ENA	122_DCM_0.22-0.45	South Pacific Subtropical Gyre Province	DCM_South Pacific Ocean	-9.0063	-139.139	115m	553127834	Illumina	Sunagawa et al. Science 22 May 2015: Vol. 348, Issue 6421
CETI	SAMEA2622478	ENA	111_DCM_0.22-3	South Pacific Subtropical Gyre Province	DCM_South Pacific Ocean	-16.9587	-100.675	90m	502494367	Illumina	Sunagawa et al. Science 22 May 2015: Vol. 348, Issue 6287
CETJ	SAMEA2622677	ENA	122_MES_0.22-0.45	South Pacific Subtropical Gyre Province	MES_South Pacific Ocean	-8.9729	-139.239	600m	200481007	Illumina	Sunagawa et al. Science 22 May 2015: Vol. 348, Issue 6415
CETK	SAMEA2622452	ENA	111_SRF_0.22-3	South Pacific Subtropical Gyre Province	SRF_South Pacific Ocean	-16.9601	-100.633	5m	390986072	Illumina	Sunagawa et al. Science 22 May 2015: Vol. 348, Issue 6286
CETL	SAMEA2622518	ENA	112_SRF_0.22-3	South Pacific Subtropical Gyre Province	SRF_South Pacific Ocean	-23.2811	-129.395	5m	313197324	Illumina	Sunagawa et al. Science 22 May 2015: Vol. 348, Issue 6309
CETM	SAMEA2622690	ENA	122_DCM_0.22-3	South Pacific Subtropical Gyre Province	DCM_South Pacific Ocean	-9.0063	-139.139	115m	545626294	Illumina	Sunagawa et al. Science 22 May 2015: Vol. 348, Issue 6296
CETO	SAMEA2622678	ENA	122_MES_0.45-0.8	South Pacific Subtropical Gyre Province	MES_South Pacific Ocean	-8.9729	-139.239	600m	197660555	Illumina	Sunagawa et al. Science 22 May 2015: Vol. 348, Issue 6414
CETP	SAMEA2622657	ENA	122_SRF_0.22-0.45	South Pacific Subtropical Gyre Province	SRF_South Pacific Ocean	-8.9971	-139.196	5m	198393668	Illumina	Sunagawa et al. Science 22 May 2015: Vol. 348, Issue 6424
CETQ	SAMEA2622376	ENA	110_SRF_0.22-3	South Pacific Subtropical Gyre Province	SRF_South Pacific Ocean	-2.0133	-84.589	5m	276224690	Illumina	Sunagawa et al. Science 22 May 2015: Vol. 348, Issue 6326
CETR	SAMEA2622568	ENA	112_MES_0.22-3	South Pacific Subtropical Gyre Province	MES_South Pacific Ocean	-23.2232	-129.599	696m	286949621	Illumina	Sunagawa et al. Science 22 May 2015: Vol. 348, Issue 6311
CETS	SAMEA2622673	ENA	122_MES_0.22-3	South Pacific Subtropical Gyre Province	MES_South Pacific Ocean	-8.9729	-139.239	600m	308401963	Illumina	Sunagawa et al. Science 22 May 2015: Vol. 348, Issue 6293
CETT	SAMEA2622429	ENA	110_MES_0.22-3	South Pacific Subtropical Gyre Province	MES_South Pacific Ocean	-1.8902	-84.6141	380m	306884451	Illumina	Sunagawa et al. Science 22 May 2015: Vol. 348, Issue 6322
CETU	SAMEA2623488	ENA	142_DCM_0.22-3	Caribbean Province	DCM_North Atlantic Ocean	25.6168	-88.4532	125m	358093141	Illumina	Sunagawa et al. Science 22 May 2015: Vol. 348, Issue 6359
CETV	SAMEA2623155	ENA	133_MES_0.22-3	North Pacific Subtropical and Polar Front Provinces	MES_North Pacific Ocean	35.2698	-127.727	650m	274173778	Illumina	Sunagawa et al. Science 22 May 2015: Vol. 348, Issue 6325
CETW	SAMEA2620570	ENA	052_DCM_0.22-1.6	Indian South Subtropical Gyre Province	DCM_Indian Ocean	-16.9534	53.9601	75m	347792958	Illumina	Sunagawa et al. Science 22 May 2015: Vol. 348, Issue 6264
CETX	SAMEA2623390	ENA	138_MES_0.22-3	North Pacific Equatorial Countercurrent Province	MES_North Pacific Ocean	6.3559	-103.06	450m	357063555	Illumina	Sunagawa et al. Science 22 May 2015: Vol. 348, Issue 6355
CETY	SAMEA2623135	ENA	133_DCM_0.22-3	North Pacific Subtropical and Polar Front Provinces	DCM_North Pacific Ocean	35.4002	-127.75	45m	486648875	Illumina	Sunagawa et al. Science 22 May 2015: Vol. 348, Issue 6324
CETZ	SAMEA2623098	ENA	132_MES_0.22-3	North Pacific Subtropical and Polar Front Provinces	MES_North Pacific Ocean	31.528	-159.022	550m	260327805	Illumina	Sunagawa et al. Science 22 May 2015: Vol. 348, Issue 6337
CEUA	SAMEA2623079	ENA	132_DCM_0.22-3	North Pacific Subtropical and Polar Front Provinces	DCM_North Pacific Ocean	31.5168	-159.046	115m	478885175	Illumina	Sunagawa et al. Science 22 May 2015: Vol. 348, Issue 6339
CEUB	SAMEA2623370	ENA	138_DCM_0.22-3	North Pacific Equatorial Countercurrent Province	DCM_North Pacific Ocean	6.3378	-102.954	60m	350967245	Illumina	Sunagawa et al. Science 22 May 2015: Vol. 348, Issue 6354
CEUC	SAMEA2623295	ENA	137_DCM_0.22-3	North Pacific Equatorial Countercurrent Province	DCM_North Pacific Ocean	14.2075	-116.647	40m	408984713	Illumina	Sunagawa et al. Science 22 May 2015: Vol. 348, Issue 6351
CEUD	SAMEA2623314	ENA	137_MES_0.22-3	North Pacific Equatorial Countercurrent Province	MES_North Pacific Ocean	14.2025	-116.643	375m	379687635	Illumina	Sunagawa et al. Science 22 May 2015: Vol. 348, Issue 6352
CEUE	SAMEA2623116	ENA	133_SRF_0.22-3	North Pacific Subtropical and Polar Front Provinces	SRF_North Pacific Ocean	35.3671	-127.742	5m	625040478	Illumina	Sunagawa et al. Science 22 May 2015: Vol. 348, Issue 6323
CEUF	SAMEA2623350	ENA	138_SRF_0.22-3	North Pacific Equatorial Countercurrent Province	SRF_North Pacific Ocean	6.3332	-102.943	5m	274884942	Illumina	Sunagawa et al. Science 22 May 2015: Vol. 348, Issue 6353
CEUG	SAMEA2622901	ENA	128_SRF_0.22-3	Pacific Equatorial Divergence Province	SRF_South Pacific Ocean	0.0003	-153.676	5m	266906348	Illumina	Sunagawa et al. Science 22 May 2015: Vol. 348, Issue 6289
CEUH	SAMEA2623275	ENA	137_SRF_0.22-3	North Pacific Equatorial Countercurrent Province	SRF_North Pacific Ocean	14.2035	-116.626	5m	313272261	Illumina	Sunagawa et al. Science 22 May 2015: Vol. 348, Issue 6340
CEUJ	SAMEA2622842	ENA	125_MIX_0.22-0.45	South Pacific Subtropical Gyre Province	MIX_South Pacific Ocean	-8.8999	-142.546	140m	416454440	Illumina	Sunagawa et al. Science 22 May 2015: Vol. 348, Issue 6387
CEUK	SAMEA2622843	ENA	125_MIX_0.45-0.8	South Pacific Subtropical Gyre Province	MIX_South Pacific Ocean	-8.8999	-142.546	140m	415155041	Illumina	Sunagawa et al. Science 22 May 2015: Vol. 348, Issue 6386
CEUL	SAMEA2622800	ENA	124_MIX_0.22-0.45	South Pacific Subtropical Gyre Province	MIX_South Pacific Ocean	-9.0714	-140.597	120m	414754532	Illumina	Sunagawa et al. Science 22 May 2015: Vol. 348, Issue 6411
CEUM	SAMEA2622716	ENA	123_SRF_0.45-0.8	South Pacific Subtropical Gyre Province	SRF_South Pacific Ocean	-8.9068	-140.283	5m	398553874	Illumina	Sunagawa et al. Science 22 May 2015: Vol. 348, Issue 6416
CEUN	SAMEA2622801	ENA	124_MIX_0.45-0.8	South Pacific Subtropical Gyre Province	MIX_South Pacific Ocean	-9.0714	-140.597	120m	525386675	Illumina	Sunagawa et al. Science 22 May 2015: Vol. 348, Issue 6409
CEUO	SAMEA2622799	ENA	124_MIX_0.1-0.22	South Pacific Subtropical Gyre Province	MIX_South Pacific Ocean	-9.0714	-140.597	120m	251650145	Illumina	Sunagawa et al. Science 22 May 2015: Vol. 348, Issue 6413
CEUP	SAMEA2622738	ENA	123_MIX_0.45-0.8	South Pacific Subtropical Gyre Province	MIX_South Pacific Ocean	-8.9109	-140.285	150m	126726140	Illumina	Sunagawa et al. Science 22 May 2015: Vol. 348, Issue 6417
CEUQ	SAMEA2622796	ENA	124_MIX_0.22-3	South Pacific Subtropical Gyre Province	MIX_South Pacific Ocean	-9.0714	-140.597	120m	524892992	Illumina	Sunagawa et al. Science 22 May 2015: Vol. 348, Issue 6292
CEUR	SAMEA2622715	ENA	123_SRF_0.22-0.45	South Pacific Subtropical Gyre Province	SRF_South Pacific Ocean	-8.9068	-140.283	5m	330431877	Illumina	Sunagawa et al. Science 22 May 2015: Vol. 348, Issue 6418
CEUS	SAMEA2622837	ENA	125_MIX_0.22-3	South Pacific Subtropical Gyre Province	MIX_South Pacific Ocean	-8.8999	-142.546	140m	669353477	Illumina	Sunagawa et al. Science 22 May 2015: Vol. 348, Issue 6330
CEUT	SAMEA2622821	ENA	125_SRF_0.1-0.22	South Pacific Subtropical Gyre Province	SRF_South Pacific Ocean	-8.9111	-142.557	5m	193732176	Illumina	Sunagawa et al. Science 22 May 2015: Vol. 348, Issue 6388
CEUU	SAMEA2622658	ENA	122_SRF_0.45-0.8	South Pacific Subtropical Gyre Province	SRF_South Pacific Ocean	-8.9971	-139.196	5m	267195171	Illumina	Sunagawa et al. Science 22 May 2015: Vol. 348, Issue 6423
CEUV	SAMEA2622710	ENA	123_SRF_0.22-3	South Pacific Subtropical Gyre Province	SRF_South Pacific Ocean	-8.9068	-140.283	5m	357773788	Illumina	Sunagawa et al. Science 22 May 2015: Vol. 348, Issue 6294
CEUW	SAMEA2622652	ENA	122_SRF_0.22-3	South Pacific Subtropical Gyre Province	SRF_South Pacific Ocean	-8.9971	-139.196	5m	246784037	Illumina	Sunagawa et al. Science 22 May 2015: Vol. 348, Issue 6328
CEUY	SAMEA2622737	ENA	123_MIX_0.22-0.45	South Pacific Subtropical Gyre Province	MIX_South Pacific Ocean	-8.9109	-140.285	150m	549766256	Illumina	Sunagawa et al. Science 22 May 2015: Vol. 348, Issue 6419
CEVB	SAMEA2622763	ENA	124_SRF_0.1-0.22	South Pacific Subtropical Gyre Province	SRF_South Pacific Ocean	-9.1504	-140.522	5m	197920294	Illumina	Sunagawa et al. Science 22 May 2015: Vol. 348, Issue 6412
CEVC	SAMEA2622817	ENA	125_SRF_0.22-3	South Pacific Subtropical Gyre Province	SRF_South Pacific Ocean	-8.9111	-142.557	5m	372348792	Illumina	Sunagawa et al. Science 22 May 2015: Vol. 348, Issue 6329
CEVD	SAMEA2622733	ENA	123_MIX_0.22-3	South Pacific Subtropical Gyre Province	MIX_South Pacific Ocean	-8.9109	-140.285	150m	611982703	Illumina	Sunagawa et al. Science 22 May 2015: Vol. 348, Issue 6295
CEVE	SAMEA2622764	ENA	124_SRF_0.22-0.45	South Pacific Subtropical Gyre Province	SRF_South Pacific Ocean	-9.1504	-140.522	5m	301665731	Illumina	Sunagawa et al. Science 22 May 2015: Vol. 348, Issue 6410
CEVF	SAMEA2622765	ENA	124_SRF_0.45-0.8	South Pacific Subtropical Gyre Province	SRF_South Pacific Ocean	-9.1504	-140.522	5m	371102482	Illumina	Sunagawa et al. Science 22 May 2015: Vol. 348, Issue 6408
CEVG	SAMEA2623426	ENA	140_SRF_0.22-3	Central American Coastal Province	SRF_North Pacific Ocean	7.4122	-79.3017	5m	342828463	Illumina	Sunagawa et al. Science 22 May 2015: Vol. 348, Issue 6356
CEVH	SAMEA2623446	ENA	141_SRF_0.22-3	Guianas Coastal Province	SRF_North Atlantic Ocean	9.8481	-80.0454	5m	353221524	Illumina	Sunagawa et al. Science 22 May 2015: Vol. 348, Issue 6350
CEVI	SAMEA2623513	ENA	142_MES_0.22-3	Caribbean Province	MES_North Atlantic Ocean	25.6236	-88.45	640m	229686542	Illumina	Sunagawa et al. Science 22 May 2015: Vol. 348, Issue 6357
CEVJ	SAMEA2623693	ENA	146_MES_0.22-3	North Atlantic Subtropical Gyral Province	MES_North Atlantic Ocean	34.6663	-71.2907	640m	179638024	Illumina	Sunagawa et al. Science 22 May 2015: Vol. 348, Issue 6333
CEVK	SAMEA2623794	ENA	149_MES_0.22-3	North Atlantic Subtropical Gyral Province	MES_North Atlantic Ocean	34.0771	-49.8233	740m	204130144	Illumina	Sunagawa et al. Science 22 May 2015: Vol. 348, Issue 6347
CEVL	SAMEA2623673	ENA	146_SRF_0.22-3	North Atlantic Subtropical Gyral Province	SRF_North Atlantic Ocean	34.6712	-71.3093	5m	391220408	Illumina	Sunagawa et al. Science 22 May 2015: Vol. 348, Issue 6341
CEVM	SAMEA2623649	ENA	145_MES_0.22-3	Gulf Stream Province	MES_North Atlantic Ocean	39.2392	-70.0343	590m	279543539	Illumina	Sunagawa et al. Science 22 May 2015: Vol. 348, Issue 6332
CEVN	SAMEA2623463	ENA	142_SRF_0.22-3	Caribbean Province	SRF_North Atlantic Ocean	25.5264	-88.394	5m	388905945	Illumina	Sunagawa et al. Science 22 May 2015: Vol. 348, Issue 6358
CEVO	SAMEA2623907	ENA	152_MES_0.22-3	North Atlantic Subtropical Gyral Province	MES_North Atlantic Ocean	43.7182	-16.8714	800m	249003229	Illumina	Sunagawa et al. Science 22 May 2015: Vol. 348, Issue 6336
CEVP	SAMEA2623808	ENA	150_SRF_0.22-3	North Atlantic Subtropical Gyral Province	SRF_North Atlantic Ocean	35.9346	-37.3032	5m	343817982	Illumina	Sunagawa et al. Science 22 May 2015: Vol. 348, Issue 6348
CEVQ	SAMEA2623756	ENA	148b_MES_0.22-3	North Atlantic Subtropical Gyral Province	MES_North Atlantic Ocean	34.1504	-56.9684	250m	374972116	Illumina	Sunagawa et al. Science 22 May 2015: Vol. 348, Issue 6345
CEVR	SAMEA2623734	ENA	148_SRF_0.22-3	North Atlantic Subtropical Gyral Province	SRF_North Atlantic Ocean	31.6948	-64.2489	5m	350557505	Illumina	Sunagawa et al. Science 22 May 2015: Vol. 348, Issue 6344
CEVS	SAMEA2623850	ENA	151_SRF_0.22-3	North Atlantic Subtropical Gyral Province	SRF_North Atlantic Ocean	36.1715	-29.023	5m	400357591	Illumina	Sunagawa et al. Science 22 May 2015: Vol. 348, Issue 6343
CEVT	SAMEA2623826	ENA	150_DCM_0.22-3	North Atlantic Subtropical Gyral Province	DCM_North Atlantic Ocean	35.8427	-37.1526	40m	372319831	Illumina	Sunagawa et al. Science 22 May 2015: Vol. 348, Issue 6349
CEVU	SAMEA2623868	ENA	151_DCM_0.22-3	North Atlantic Subtropical Gyral Province	DCM_North Atlantic Ocean	36.1811	-28.9373	80m	363499327	Illumina	Sunagawa et al. Science 22 May 2015: Vol. 348, Issue 6342
CEVV	SAMEA2623919	ENA	152_MIX_0.22-3	North Atlantic Subtropical Gyral Province	MIX_North Atlantic Ocean	43.7056	-16.8794	25m	380822682	Illumina	Sunagawa et al. Science 22 May 2015: Vol. 348, Issue 6335
CEVW	SAMEA2623774	ENA	149_SRF_0.22-3	North Atlantic Subtropical Gyral Province	SRF_North Atlantic Ocean	34.1132	-49.9181	5m	373121664	Illumina	Sunagawa et al. Science 22 May 2015: Vol. 348, Issue 6346
CEVX	SAMEA2623886	ENA	152_SRF_0.22-3	North Atlantic Subtropical Gyral Province	SRF_North Atlantic Ocean	43.6792	-16.8344	5m	342964531	Illumina	Sunagawa et al. Science 22 May 2015: Vol. 348, Issue 6334
CEVY	SAMEA2620855	ENA	065_SRF_0.22-3	Eastern Africa Coastal Province	SRF_Indian Ocean	-35.1728	26.2868	5m	184763047	Illumina	Sunagawa et al. Science 22 May 2015: Vol. 348, Issue 6246
CEVZ	SAMEA2620217	ENA	041_DCM_0.22-1.6	Indian Monsoon Gyres Province	DCM_Indian Ocean	14.5536	70.0128	60m	463572732	Illumina	Sunagawa et al. Science 22 May 2015: Vol. 348, Issue 6267
CEWA	SAMEA2620000	ENA	038_SRF_0.22-1.6	Indian Monsoon Gyres Province	SRF_Indian Ocean	19.0393	64.4913	5m	200143804	Illumina	Sunagawa et al. Science 22 May 2015: Vol. 348, Issue 6380
CEWB	SAMEA2621013	ENA	068_SRF_0.22-3	South Atlantic Gyral Province	SRF_South Atlantic Ocean	-31.0266	4.665	5m	197288922	Illumina	Sunagawa et al. Science 22 May 2015: Vol. 348, Issue 6278
CEWE	SAMEA2622759	ENA	124_SRF_0.22-3	South Pacific Subtropical Gyre Province	SRF_South Pacific Ocean	-9.1504	-140.522	5m	613814565	Illumina	Sunagawa et al. Science 22 May 2015: Vol. 348, Issue 6291
CEWG	SAMEA2622173	ENA	102_SRF_0.22-3	Pacific Equatorial Divergence Province	SRF_South Pacific Ocean	-5.2529	-85.1545	5m	427370318	Illumina	Sunagawa et al. Science 22 May 2015: Vol. 348, Issue 6304
CEWH	SAMEA2622316	ENA	109_SRF_0.22-3	Chile-Peru Current Coastal Province	SRF_North Pacific Ocean	1.9928	-84.5766	5m	281541611	Illumina	Sunagawa et al. Science 22 May 2015: Vol. 348, Issue 6306
CEWI	SAMEA2622499	ENA	111_MES_0.22-3	South Pacific Subtropical Gyre Province	MES_South Pacific Ocean	-16.9486	-100.671	350m	263409089	Illumina	Sunagawa et al. Science 22 May 2015: Vol. 348, Issue 6288
CEWJ	SAMEA2622923	ENA	128_DCM_0.22-3	Pacific Equatorial Divergence Province	DCM_South Pacific Ocean	0.0222	-153.686	40m	311285435	Illumina	Sunagawa et al. Science 22 May 2015: Vol. 348, Issue 6290
CEWK	SAMEA2623059	ENA	132_SRF_0.22-3	North Pacific Subtropical and Polar Front Provinces	SRF_North Pacific Ocean	31.5213	-158.996	5m	277804338	Illumina	Sunagawa et al. Science 22 May 2015: Vol. 348, Issue 6338
CEWO	SAMEA2623627	ENA	145_SRF_0.22-3	Gulf Stream Province	SRF_North Atlantic Ocean	39.2305	-70.0377	5m	422770998	Illumina	Sunagawa et al. Science 22 May 2015: Vol. 348, Issue 6331
CEWP1	SAMEA2620980	ENA	067_SRF_0.45-0.8	Benguela Current Coastal Province	SRF_South Atlantic Ocean	-32.2401	17.7103	5m	414222904	Illumina	Sunagawa et al. Science 22 May 2015: Vol. 348, Issue 6383
CEWR	SAMEA2621551	ENA	085_MES_0.22-3	Antarctic Province	MES_Southern Ocean	-61.9689	-49.5017	790m	358663390	Illumina	Sunagawa et al. Science 22 May 2015: Vol. 348, Issue 6302
engcyc_2081372001	2081372001	IMG/M taxon oid	Deepwater Horizon Oil Spill, Gulf of Mexico	Oil-contaminated	Gulf of Mexico	28.6722	-88.4375	unknown	23846686	Illumina	Mason OU et al. ISME J. 2012 Sep;6(9):1715-27. / Janet Jansson
engcyc_2088090017	2088090017	IMG/M taxon oid	Deepwater Horizon Oil Spill, Gulf of Mexico	Oil-contaminated	Gulf of Mexico	28.6722	-88.4375	unknown	25346668	Illumina	Mason OU et al. ISME J. 2012 Sep;6(9):1715-27. / Janet Jansson
engcyc_2149837025	2149837025	IMG/M taxon oid	Gulf of Mexico	Black smokers	Gulf of Mexico	28.7167	-88.4667	1250m	52462209	Illumina	Adam R. Rivers
engcyc_2149837027	2149837027	IMG/M taxon oid	Gulf of Mexico	Black smokers	Gulf of Mexico	28.7167	-88.4667	1300m	43595665	Illumina	Adam R. Rivers
engcyc_2149837028	2149837028	IMG/M taxon oid	Gulf of Mexico	Black smokers	Gulf of Mexico	28.7167	-88.4667	1210m	52572593	Illumina	Adam R. Rivers
engcyc_2236347000	2236347000	IMG/M taxon oid	Guaymas Basin, Gulf of California	Hydrothermal vent plume	Guaymas Basin	27.823	-111.4	1996m	21125931	Illumina HiSeq	Gregory Dick
engcyc_2263328000	2263328000	IMG/M taxon oid	Sakinaw Lake (SAK), BC, Canada	meromitic lake	Sakinaw Lake	49.6822	-124.005	120m	436947850	454	Rinke, C. et al. Nature 499, 431–437 / Tanja Woyke
engcyc_3300001139	3300001139	IMG/M taxon oid	Iowa, USA	Grasslands	Iowa	43.3033	-89.3325	NA	1904119593	454-GS-FLX, Illumina GAii	Janet Jansson
engcyc_3300001683	3300001683	IMG/M taxon oid	Guyams Basin, Gulf of California	Hydrothermal vent plume	Guaymas Basin	27.0158	-111.425	1993 m	572189614	Illumina HiSeq	Gregory Dick
engcyc_3300002908	3300002908	IMG/M taxon oid	Angelo Coastal Reserve, California, USA	Grasslands	Angelo Coastal Reserve	39.7182	-123.653	NA	967438113	Illumina HiSeq	Jill Banfield
engcyc_3300004069	3300004069	IMG/M taxon oid	Juan de Fuca Ridge flank, Pacific Ocean	Hydrothermal vents	Juan de Fuca Ridge flank	47.76	-127.76	2667m	390457103	Illumina HiSeq	Ramunas Stepanauskas
G0K4BGD03	4.46159e+06	MG-RAST	mgm4461588.3	Coastal waters off Lima	PERU_40-80m	-12.3744	-77	60m	138696504	pyrosequencing	Schunck, H. et al. PLoS One. 2013; 8(8): e68661.
GJCUZF103	4.45089e+06	MG-RAST	mgm4450891.3	Coastal waters off Lima	PERU_40-80m	-12.3744	-77	40m	118941094	pyrosequencing	Schunck, H. et al. PLoS One. 2013; 8(8): e68661.
GJCUZF104	4.45089e+06	MG-RAST	mgm4450892.3	Coastal waters off Lima	PERU_20m	-12.3744	-77	20m	100562336	pyrosequencing	Schunck, H. et al. PLoS One. 2013; 8(8): e68661.
GXED30K01	4.46068e+06	MG-RAST	mgm4460676.3	Coastal waters off Lima	PERU_40-80m	-12.3744	-77	80m	154015471	pyrosequencing	Schunck, H. et al. PLoS One. 2013; 8(8): e68661.
GXED30K02	4.46068e+06	MG-RAST	mgm4460677.3	Coastal waters off Lima	PERU_5m	-12.3744	-77	5m	122220795	pyrosequencing	Schunck, H. et al. PLoS One. 2013; 8(8): e68661.
GZ2L4FS03	4.46074e+06	MG-RAST	mgm4460736.3	Coastal waters off Lima	PERU_40-80m	-12.3744	-77	50m	124119866	pyrosequencing	Schunck, H. et al. PLoS One. 2013; 8(8): e68661.
SI_MetaG_1039680	SAMN05224482	NCBI bioproject	SI037_SI3_100m	Saanich Inlet	SI_100m	48.588	-123.504	100m	1695229081	Illumnia	Hawley et al in review Scientific Data
SI_MetaG_1039686	SAMN05224486	NCBI bioproject	SI037_SI3_150m	Saanich Inlet	SI_150m	48.588	-123.504	150m	1251504151	Illumnia	Hawley et al in review Scientific Data
SI_MetaG_1039689	SAMN05224487	NCBI bioproject	SI037_SI3_200m	Saanich Inlet	SI_200m	48.588	-123.504	200m	1480660045	Illumnia	Hawley et al in review Scientific Data
SI_MetaG_1039704	SAMN05224440	NCBI bioproject	SI072_SI3_10m	Saanich Inlet	SI_10m	48.588	-123.504	10m	1502707178	Illumnia	Hawley et al in review Scientific Data
SI_MetaG_1039707	SAMN05224441	NCBI bioproject	SI072_SI3_100m	Saanich Inlet	SI_100m	48.588	-123.504	100m	1979027043	Illumnia	Hawley et al in review Scientific Data
SI_MetaG_1039713	SAMN05224513	NCBI bioproject	SI072_SI3_135m	Saanich Inlet	SI_135m	48.588	-123.504	135m	1702532589	Illumnia	Hawley et al in review Scientific Data
SI_MetaG_1039716	SAMN05224518	NCBI bioproject	SI072_SI3_150m	Saanich Inlet	SI_150m	48.588	-123.504	150m	1386138684	Illumnia	Hawley et al in review Scientific Data
SI_MetaG_1039719	SAMN05224519	NCBI bioproject	SI072_SI3_200m	Saanich Inlet	SI_200m	48.588	-123.504	200m	757481318	Illumnia	Hawley et al in review Scientific Data
SI_MetaG_1039722	SAMN05224534	NCBI bioproject	SI073_SI3_10m	Saanich Inlet	SI_10m	48.588	-123.504	10m	1328628688	Illumnia	Hawley et al in review Scientific Data
SI_MetaG_1039725	SAMN05224524	NCBI bioproject	SI073_SI3_100m	Saanich Inlet	SI_100m	48.588	-123.504	100m	1617609008	Illumnia	Hawley et al in review Scientific Data
SI_MetaG_1039728	SAMN05224525	NCBI bioproject	SI073_SI3_120m	Saanich Inlet	SI_120m	48.588	-123.504	120m	1663649173	Illumnia	Hawley et al in review Scientific Data
SI_MetaG_1039731	SAMN05224530	NCBI bioproject	SI073_SI3_135m	Saanich Inlet	SI_135m	48.588	-123.504	135m	1786277699	Illumnia	Hawley et al in review Scientific Data
SI_MetaG_1039734	SAMN05224531	NCBI bioproject	SI073_SI3_150m	Saanich Inlet	SI_150m	48.588	-123.504	150m	1694728713	Illumnia	Hawley et al in review Scientific Data
SI_MetaG_1039737	SAMN05224508	NCBI bioproject	SI073_SI3_200m	Saanich Inlet	SI_200m	48.588	-123.504	200m	786611594	Illumnia	Hawley et al in review Scientific Data
SI_MetaG_1039740	SAMN05224529	NCBI bioproject	SI074_SI3_10m	Saanich Inlet	SI_10m	48.588	-123.504	10m	844039467	Illumnia	Hawley et al in review Scientific Data
SI_MetaG_1039743	SAMN05224509	NCBI bioproject	SI074_SI3_100m	Saanich Inlet	SI_100m	48.588	-123.504	100m	716309478	Illumnia	Hawley et al in review Scientific Data
SI_MetaG_1039746	SAMN05224514	NCBI bioproject	SI074_SI3_120m	Saanich Inlet	SI_120m	48.588	-123.504	120m	969018958	Illumnia	Hawley et al in review Scientific Data
SI_MetaG_1039749	SAMN05224515	NCBI bioproject	SI074_SI3_135m	Saanich Inlet	SI_135m	48.588	-123.504	135m	1737058402	Illumnia	Hawley et al in review Scientific Data
SI_MetaG_1039752	SAMN05224528	NCBI bioproject	SI074_SI3_150m	Saanich Inlet	SI_150m	48.588	-123.504	150m	1913016269	Illumnia	Hawley et al in review Scientific Data
SI_MetaG_1039755	SAMN05224520	NCBI bioproject	SI074_SI3_200m	Saanich Inlet	SI_200m	48.588	-123.504	200m	1181338891	Illumnia	Hawley et al in review Scientific Data
SI_MetaG_1040232	SAMN05224521	NCBI bioproject	SI037_SI3_10m	Saanich Inlet	SI_10m	48.588	-123.504	10m	1025287420	Illumnia	Hawley et al in review Scientific Data
SI_MetaG_1040238	SAMN05224527	NCBI bioproject	SI037_SI3_120m	Saanich Inlet	SI_120m	48.588	-123.504	120m	1065190188	Illumnia	Hawley et al in review Scientific Data
SI_MetaG_1057018	SAMN05224536	NCBI bioproject	SI075_SI3_10m	Saanich Inlet	SI_10m	48.588	-123.504	10m	1544097209	Illumnia	Hawley et al in review Scientific Data
SI_MetaG_1057019	SAMN05224522	NCBI bioproject	SI075_SI3_100m	Saanich Inlet	SI_100m	48.588	-123.504	100m	1532658702	Illumnia	Hawley et al in review Scientific Data
SI_MetaG_1057020	SAMN05224493	NCBI bioproject	SI075_SI3_120m	Saanich Inlet	SI_120m	48.588	-123.504	120m	817057259	Illumnia	Hawley et al in review Scientific Data
SI_MetaG_1057021	SAMN05224494	NCBI bioproject	SI075_SI3_135m	Saanich Inlet	SI_135m	48.588	-123.504	135m	786427081	Illumnia	Hawley et al in review Scientific Data
SI_MetaG_1057022	SAMN05224495	NCBI bioproject	SI075_SI3_150m	Saanich Inlet	SI_150m	48.588	-123.504	150m	1342735240	Illumnia	Hawley et al in review Scientific Data
SI4093112	SAMN05224413	NCBI bioproject	LP_J09_P20_500m	Open ocean waters in North eastern subartic pacific	LP_500m	49.567	-138.664	500m	68022008	Illumnia	Steven Hallam
SI4093113	SAMN05224425	NCBI bioproject	LP_A09_P04_10m	Coastal waters off Vancouver	LP_10m	48.651	-126.667	10m	161683159	Illumnia	Steven Hallam
SI4093125	SAMN05224430	NCBI bioproject	LP_A09_P04_500m	Coastal waters off Vancouver	LP_500m	48.651	-126.667	500m	100368729	Illumnia	Steven Hallam
SI4093127	SAMN05224418	NCBI bioproject	LP_A09_P04_1000m	Coastal waters off Vancouver	LP_1000m	48.651	-126.667	1000m	57375237	Illumnia	Steven Hallam
SI4093128	SAMN05224419	NCBI bioproject	LP_A09_P04_1300m	Coastal waters off Vancouver	LP_1300m	48.651	-126.667	1300m	130918350	Illumnia	Steven Hallam
SI4093129	SAMN05224424	NCBI bioproject	LP_A09_P20_1000m	Open ocean waters in North eastern subartic pacific	LP_1000m	49.567	-138.664	1000m	100937597	Illumnia	Steven Hallam
SI4093130	SAMN05224446	NCBI bioproject	LP_A09_P20_500m	Open ocean waters in North eastern subartic pacific	LP_500m	49.567	-138.664	500m	117112345	Illumnia	Steven Hallam
SI4093131	SAMN05224427	NCBI bioproject	LP_J08_P16_500m	Open ocean waters in North eastern subartic pacific	LP_500m	49.283	-134.666	500m	97916811	Illumnia	Steven Hallam
SI4093132	SAMN05224450	NCBI bioproject	LP_J09_P20_1000m	Open ocean waters in North eastern subartic pacific	LP_1000m	49.567	-138.664	1000m	92615039	Illumnia	Steven Hallam
SI4093144	SAMN05224451	NCBI bioproject	SI042_SI3_10m	Saanich Inlet	SI_10m	48.588	-123.504	10m	145843534	Illumnia	Hawley et al in review Scientific Data
SI4093145	SAMN05224447	NCBI bioproject	SI042_SI3_100m	Saanich Inlet	SI_100m	48.588	-123.504	100m	194512667	Illumnia	Hawley et al in review Scientific Data
SI4093146	SAMN05224436	NCBI bioproject	SI042_SI3_120m	Saanich Inlet	SI_120m	48.588	-123.504	120m	193892245	Illumnia	Hawley et al in review Scientific Data
SI4093147	SAMN05224437	NCBI bioproject	SI042_SI3_135m	Saanich Inlet	SI_135m	48.588	-123.504	135m	167905077	Illumnia	Hawley et al in review Scientific Data
SI4093148	SAMN05224442	NCBI bioproject	SI042_SI3_150m	Saanich Inlet	SI_150m	48.588	-123.504	150m	139108472	Illumnia	Hawley et al in review Scientific Data
SI4093149	SAMN05224443	NCBI bioproject	SI042_SI3_200m	Saanich Inlet	SI_200m	48.588	-123.504	200m	156793823	Illumnia	Hawley et al in review Scientific Data
SI4096364	SAMN05224469	NCBI bioproject	LP_A08_P12_1000m	Open ocean waters in North eastern subartic pacific	LP_1000m	48.97	-130.666	1000m	93120578	Illumnia	Steven Hallam
SI4096365	SAMN05213796	NCBI bioproject	LP_A08_P12_2000m	Open ocean waters in North eastern subartic pacific	LP_2000m	48.97	-130.666	2000m	148199099	Illumnia	Steven Hallam
SI4096367	SAMN05213798	NCBI bioproject	LP_A08_P20_500m	Open ocean waters in North eastern subartic pacific	LP_500m	49.567	-138.664	500m	47736055	Illumnia	Steven Hallam
SI4096368	SAMN05224403	NCBI bioproject	LP_J09_P12_10m	Open ocean waters in North eastern subartic pacific	LP_10m	48.97	-130.666	10m	50896847	Illumnia	Steven Hallam
SI4096369	SAMN05213797	NCBI bioproject	LP_A08_P20_2000m	Open ocean waters in North eastern subartic pacific	LP_2000m	49.567	-138.664	2000m	64433866	Illumnia	Steven Hallam
SI4096370	SAMN05224414	NCBI bioproject	LP_A09_P16_10m	Open ocean waters in North eastern subartic pacific	LP_10m	49.283	-134.666	10m	100875429	Illumnia	Steven Hallam
SI4096371	SAMN05224420	NCBI bioproject	LP_A09_P16_500m	Open ocean waters in North eastern subartic pacific	LP_500m	49.283	-134.666	500m	148483697	Illumnia	Steven Hallam
SI4096373	SAMN05224415	NCBI bioproject	LP_A09_P16_2000m	Open ocean waters in North eastern subartic pacific	LP_2000m	49.283	-134.666	2000m	48511828	Illumnia	Steven Hallam
SI4096375	SAMN05224449	NCBI bioproject	LP_A09_P20_2000m	Open ocean waters in North eastern subartic pacific	LP_2000m	49.567	-138.664	2000m	131828122	Illumnia	Steven Hallam
SI4096377	SAMN05224426	NCBI bioproject	LP_F10_P16_500m	Open ocean waters in North eastern subartic pacific	LP_500m	49.283	-134.666	500m	55538670	Illumnia	Steven Hallam
SI4096378	SAMN05224432	NCBI bioproject	LP_F10_P16_1000m	Open ocean waters in North eastern subartic pacific	LP_1000m	49.283	-134.666	1000m	168607881	Illumnia	Steven Hallam
SI4096379	SAMN05224421	NCBI bioproject	LP_F10_P16_2000m	Open ocean waters in North eastern subartic pacific	LP_2000m	49.283	-134.666	2000m	31667212	Illumnia	Steven Hallam
SI4096381	SAMN05224400	NCBI bioproject	LP_J08_P04_500m	Coastal waters off Vancouver	LP_500m	48.651	-126.667	500m	110583281	Illumnia	Steven Hallam
SI4096382	SAMN05224396	NCBI bioproject	LP_J08_P04_1000m	Coastal waters off Vancouver	LP_1000m	48.651	-126.667	1000m	17957835	Illumnia	Steven Hallam
SI4096383	SAMN05224468	NCBI bioproject	LP_J08_P04_1300m	Coastal waters off Vancouver	LP_1300m	48.651	-126.667	1300m	115006357	Illumnia	Steven Hallam
SI4096385	SAMN05224448	NCBI bioproject	LP_J09_P16_500m	Open ocean waters in North eastern subartic pacific	LP_500m	49.283	-134.666	500m	126211292	Illumnia	Steven Hallam
SI4096386	SAMN05224475	NCBI bioproject	LP_J09_P16_1000m	Open ocean waters in North eastern subartic pacific	LP_1000m	49.283	-134.666	1000m	141642190	Illumnia	Steven Hallam
SI4096387	SAMN05224445	NCBI bioproject	LP_J09_P16_2000m	Open ocean waters in North eastern subartic pacific	LP_2000m	49.283	-134.666	2000m	131118773	Illumnia	Steven Hallam
SI4096389	SAMN05224452	NCBI bioproject	LP_J09_P20_2000m	Open ocean waters in North eastern subartic pacific	LP_2000m	49.567	-138.664	2000m	42025244	Illumnia	Steven Hallam
SI4096390	SAMN05224470	NCBI bioproject	LP_A08_P26_10m	Open ocean waters in North eastern subartic pacific	LP_10m	50	-145	10m	81858014	Illumnia	Steven Hallam
SI4096391	SAMN05224471	NCBI bioproject	LP_A08_P26_500m	Open ocean waters in North eastern subartic pacific	LP_500m	50	-145	500m	17151026	Illumnia	Steven Hallam
SI4096392	SAMN05224488	NCBI bioproject	LP_A08_P26_1000m	Open ocean waters in North eastern subartic pacific	LP_1000m	50	-145	1000m	112500286	Illumnia	Steven Hallam
SI4096394	SAMN05224453	NCBI bioproject	LP_A09_P26_500m	Open ocean waters in North eastern subartic pacific	LP_500m	50	-145	500m	117250436	Illumnia	Steven Hallam
SI4096395	SAMN05224461	NCBI bioproject	LP_F09_P12_500m	Open ocean waters in North eastern subartic pacific	LP_500m	48.97	-130.666	500m	91988334	Illumnia	Steven Hallam
SI4096396	SAMN05224460	NCBI bioproject	LP_F09_P12_1000m	Open ocean waters in North eastern subartic pacific	LP_1000m	48.97	-130.666	1000m	9631090	Illumnia	Steven Hallam
SI4096398	SAMN05224457	NCBI bioproject	LP_F09_P26_500m	Open ocean waters in North eastern subartic pacific	LP_500m	50	-145	500m	82331910	Illumnia	Steven Hallam
SI4096399	SAMN05224456	NCBI bioproject	LP_F09_P26_1000m	Open ocean waters in North eastern subartic pacific	LP_1000m	50	-145	1000m	138253367	Illumnia	Steven Hallam
SI4096400	SAMN05224431	NCBI bioproject	LP_J08_P26_500m	Open ocean waters in North eastern subartic pacific	LP_500m	50	-145	500m	117987648	Illumnia	Steven Hallam
SI4096401	SAMN05224485	NCBI bioproject	LP_J08_P16_1000m	Open ocean waters in North eastern subartic pacific	LP_1000m	49.283	-134.666	1000m	42773739	Illumnia	Steven Hallam
SI4096402	SAMN05224395	NCBI bioproject	LP_J08_P12_500m	Open ocean waters in North eastern subartic pacific	LP_500m	48.97	-130.666	500m	132703477	Illumnia	Steven Hallam
SI4096403	SAMN05224464	NCBI bioproject	LP_J08_P12_1000m	Open ocean waters in North eastern subartic pacific	LP_1000m	48.97	-130.666	1000m	17706213	Illumnia	Steven Hallam
SI4096404	SAMN05224465	NCBI bioproject	LP_J08_P12_2000m	Open ocean waters in North eastern subartic pacific	LP_2000m	48.97	-130.666	2000m	40682411	Illumnia	Steven Hallam
SI4096405	SAMN05224476	NCBI bioproject	LP_J09_P12_500m	Open ocean waters in North eastern subartic pacific	LP_500m	48.97	-130.666	500m	174490890	Illumnia	Steven Hallam
SI4096409	SAMN05224402	NCBI bioproject	SI034_SI3_10m	Saanich Inlet	SI_10m	48.588	-123.504	10m	148111603	Illumnia	Hawley et al in review Scientific Data
SI4096410	SAMN05224404	NCBI bioproject	SI034_SI3_100m	Saanich Inlet	SI_100m	48.588	-123.504	100m	193024673	Illumnia	Hawley et al in review Scientific Data
SI4096411	SAMN05224407	NCBI bioproject	SI034_SI3_120m	Saanich Inlet	SI_120m	48.588	-123.504	120m	213006160	Illumnia	Hawley et al in review Scientific Data
SI4096412	SAMN05224408	NCBI bioproject	SI034_SI3_135m	Saanich Inlet	SI_135m	48.588	-123.504	135m	237884731	Illumnia	Hawley et al in review Scientific Data
SI4096413	SAMN05224411	NCBI bioproject	SI034_SI3_150m	Saanich Inlet	SI_150m	48.588	-123.504	150m	77813730	Illumnia	Hawley et al in review Scientific Data
SI4096414	SAMN05224484	NCBI bioproject	SI034_SI3_200m	Saanich Inlet	SI_200m	48.588	-123.504	200m	201262566	Illumnia	Hawley et al in review Scientific Data
SI4096416	SAMN05224405	NCBI bioproject	SI036_SI3_100m	Saanich Inlet	SI_100m	48.588	-123.504	100m	102558303	Illumnia	Hawley et al in review Scientific Data
SI4096417	SAMN05224472	NCBI bioproject	SI036_SI3_120m	Saanich Inlet	SI_120m	48.588	-123.504	120m	214734412	Illumnia	Hawley et al in review Scientific Data
SI4096418	SAMN05224406	NCBI bioproject	SI036_SI3_135m	Saanich Inlet	SI_135m	48.588	-123.504	135m	135508012	Illumnia	Hawley et al in review Scientific Data
SI4096419	SAMN05224409	NCBI bioproject	SI036_SI3_150m	Saanich Inlet	SI_150m	48.588	-123.504	150m	43319669	Illumnia	Hawley et al in review Scientific Data
SI4096420	SAMN05224412	NCBI bioproject	SI036_SI3_200m	Saanich Inlet	SI_200m	48.588	-123.504	200m	61879833	Illumnia	Hawley et al in review Scientific Data
SI4096421	SAMN05224416	NCBI bioproject	SI039_SI3_10m	Saanich Inlet	SI_10m	48.588	-123.504	10m	60312205	Illumnia	Hawley et al in review Scientific Data
SI4096422	SAMN05224417	NCBI bioproject	SI039_SI3_100m	Saanich Inlet	SI_100m	48.588	-123.504	100m	194717589	Illumnia	Hawley et al in review Scientific Data
SI4096423	SAMN05224422	NCBI bioproject	SI039_SI3_120m	Saanich Inlet	SI_120m	48.588	-123.504	120m	233577846	Illumnia	Hawley et al in review Scientific Data
SI4096424	SAMN05224423	NCBI bioproject	SI039_SI3_135m	Saanich Inlet	SI_135m	48.588	-123.504	135m	161992569	Illumnia	Hawley et al in review Scientific Data
SI4096425	SAMN05224428	NCBI bioproject	SI039_SI3_150m	Saanich Inlet	SI_150m	48.588	-123.504	150m	70968149	Illumnia	Hawley et al in review Scientific Data
SI4096426	SAMN05224477	NCBI bioproject	SI039_SI3_200m	Saanich Inlet	SI_200m	48.588	-123.504	200m	205213133	Illumnia	Hawley et al in review Scientific Data
SI4096428	SAMN05224454	NCBI bioproject	SI047_SI3_100m	Saanich Inlet	SI_100m	48.588	-123.504	100m	127140188	Illumnia	Hawley et al in review Scientific Data
SI4096429	SAMN05224455	NCBI bioproject	SI047_SI3_120m	Saanich Inlet	SI_120m	48.588	-123.504	120m	176866804	Illumnia	Hawley et al in review Scientific Data
SI4096430	SAMN05224458	NCBI bioproject	SI047_SI3_135m	Saanich Inlet	SI_135m	48.588	-123.504	135m	181431103	Illumnia	Hawley et al in review Scientific Data
SI4096431	SAMN05224459	NCBI bioproject	SI047_SI3_150m	Saanich Inlet	SI_150m	48.588	-123.504	150m	182683324	Illumnia	Hawley et al in review Scientific Data
SI4096432	SAMN05224463	NCBI bioproject	SI047_SI3_200m	Saanich Inlet	SI_200m	48.588	-123.504	200m	100249855	Illumnia	Hawley et al in review Scientific Data
SI4096433	SAMN05224462	NCBI bioproject	SI048_SI3_10m	Saanich Inlet	SI_10m	48.588	-123.504	10m	58467364	Illumnia	Hawley et al in review Scientific Data
SI4096434	SAMN05224393	NCBI bioproject	SI048_SI3_100m	Saanich Inlet	SI_100m	48.588	-123.504	100m	174860176	Illumnia	Hawley et al in review Scientific Data
SI4096435	SAMN05224394	NCBI bioproject	SI048_SI3_120m	Saanich Inlet	SI_120m	48.588	-123.504	120m	111823186	Illumnia	Hawley et al in review Scientific Data
SI4096436	SAMN05224397	NCBI bioproject	SI048_SI3_135m	Saanich Inlet	SI_135m	48.588	-123.504	135m	135598311	Illumnia	Hawley et al in review Scientific Data
SI4096437	SAMN05224398	NCBI bioproject	SI048_SI3_150m	Saanich Inlet	SI_150m	48.588	-123.504	150m	64731131	Illumnia	Hawley et al in review Scientific Data
SI4096438	SAMN05224401	NCBI bioproject	SI048_SI3_200m	Saanich Inlet	SI_200m	48.588	-123.504	200m	46618981	Illumnia	Hawley et al in review Scientific Data
SI4096439	SAMN05224489	NCBI bioproject	SI053_SI3_10m	Saanich Inlet	SI_10m	48.588	-123.504	10m	13836185	Illumnia	Hawley et al in review Scientific Data
SI4096440	SAMN05224490	NCBI bioproject	SI053_SI3_100m	Saanich Inlet	SI_100m	48.588	-123.504	100m	134562114	Illumnia	Hawley et al in review Scientific Data
SI4096441	SAMN05224491	NCBI bioproject	SI053_SI3_120m	Saanich Inlet	SI_120m	48.588	-123.504	120m	166997272	Illumnia	Hawley et al in review Scientific Data
SI4096442	SAMN05224492	NCBI bioproject	SI053_SI3_135m	Saanich Inlet	SI_135m	48.588	-123.504	135m	107300597	Illumnia	Hawley et al in review Scientific Data
SI4096443	SAMN05224466	NCBI bioproject	SI053_SI3_150m	Saanich Inlet	SI_150m	48.588	-123.504	150m	206743907	Illumnia	Hawley et al in review Scientific Data
SI4096444	SAMN05224467	NCBI bioproject	SI053_SI3_200m	Saanich Inlet	SI_200m	48.588	-123.504	200m	165425195	Illumnia	Hawley et al in review Scientific Data
SI4096446	SAMN05224410	NCBI bioproject	SI054_SI3_100m	Saanich Inlet	SI_100m	48.588	-123.504	100m	148206261	Illumnia	Hawley et al in review Scientific Data
SI4096447	SAMN05224433	NCBI bioproject	SI054_SI3_120m	Saanich Inlet	SI_120m	48.588	-123.504	120m	85825843	Illumnia	Hawley et al in review Scientific Data
SI4096448	SAMN05224473	NCBI bioproject	SI054_SI3_135m	Saanich Inlet	SI_135m	48.588	-123.504	135m	76691166	Illumnia	Hawley et al in review Scientific Data
SI4096449	SAMN05224478	NCBI bioproject	SI054_SI3_150m	Saanich Inlet	SI_150m	48.588	-123.504	150m	40969333	Illumnia	Hawley et al in review Scientific Data
SI4096450	SAMN05224438	NCBI bioproject	SI054_SI3_200m	Saanich Inlet	SI_200m	48.588	-123.504	200m	97968869	Illumnia	Hawley et al in review Scientific Data
SI4096451	SAMN05224439	NCBI bioproject	SI060_SI3_100m	Saanich Inlet	SI_100m	48.588	-123.504	100m	172923984	Illumnia	Hawley et al in review Scientific Data
SI4096452	SAMN05224444	NCBI bioproject	SI060_SI3_150m	Saanich Inlet	SI_150m	48.588	-123.504	150m	97531493	Illumnia	Hawley et al in review Scientific Data
SI4096453	SAMN05224474	NCBI bioproject	SI060_SI3_200m	Saanich Inlet	SI_200m	48.588	-123.504	200m	189981812	Illumnia	Hawley et al in review Scientific Data
SRR064444	SRS113624	NCBI SRA	MOOMZ1 50m DNA	Coastal waters off Iquique	ETSP_50-65m	-20.07	-70.23	50m	108122222	454 GS FLX	Stewart et al. Environ Microbiol. 2012 Jan;14(1):23-40
SRR064446	SRS113625	NCBI SRA	MOOMZ1 85m DNA	Coastal waters off Iquique	ETSP_70-85m	-20.07	-70.23	85m	163925994	454 GS FLX	Stewart et al. Environ Microbiol. 2012 Jan;14(1):23-40
SRR064448	SRS113626	NCBI SRA	MOOMZ1 110m DNA	Coastal waters off Iquique	ETSP_110-200m	-20.07	-70.23	110m	111228061	454 GS FLX	Stewart et al. Environ Microbiol. 2012 Jan;14(1):23-40
SRR064450	SRS113627	NCBI SRA	MOOMZ1 200m DNA	Coastal waters off Iquique	ETSP_110-200m	-20.07	-70.23	200m	141640850	454 GS FLX	Stewart et al. Environ Microbiol. 2012 Jan;14(1):23-40
SRR070081	SRS118145	NCBI SRA	MOOMZ2_70m_DNA	Coastal waters off Iquique	ETSP_70-85m	-20.07	-70.23	70m	629512874	454 GS FLX Titanium	Stewart et al. Environ Microbiol. 2012 Jan;14(1):23-40
SRR070082	SRS118146	NCBI SRA	MOOMZ2 200m DNA	Coastal waters off Iquique	ETSP_110-200m	-20.07	-70.23	200m	584333310	454 GS FLX Titanium	Stewart et al. Environ Microbiol. 2012 Jan;14(1):23-40
SRR070083	SRS118147	NCBI SRA	MOOMZ3 80m DNA	Coastal waters off Iquique	ETSP_70-85m	-20.07	-70.23	80m	745282883	454 GS FLX Titanium	Stewart et al. Environ Microbiol. 2012 Jan;14(1):23-40
SRR070084	SRS118148	NCBI SRA	MOOMZ3 150m DNA	Coastal waters off Iquique	ETSP_110-200m	-20.07	-70.23	150m	716941053	454 GS FLX Titanium	Stewart et al. Environ Microbiol. 2012 Jan;14(1):23-40
SRR304656	SRS213611	NCBI SRA	Moomz1 65m DNA	Coastal waters off Iquique	ETSP_50-65m	-20.07	-70.23	65m	116159757	454 GS FLX	Stewart et al. Environ Microbiol. 2012 Jan;14(1):23-40
SRR304668	SRS213613	NCBI SRA	Moomz1 500m DNA	Coastal waters off Iquique	ETSP_500-800m	-20.07	-70.23	500m	146226487	454 GS FLX	Stewart et al. Environ Microbiol. 2012 Jan;14(1):23-40
SRR304671	SRS213616	NCBI SRA	Moomz2 35m DNA	Coastal waters off Iquique	ETSP_35m	-20.07	-70.23	35m	559418836	454 GS FLX Titanium	Stewart et al. Environ Microbiol. 2012 Jan;14(1):23-40
SRR304672	SRS213617	NCBI SRA	Moomz2 50m DNA	Coastal waters off Iquique	ETSP_50-65m	-20.07	-70.23	50m	610856861	454 GS FLX Titanium	Stewart et al. Environ Microbiol. 2012 Jan;14(1):23-40
SRR304673	SRS213618	NCBI SRA	Moomz2 110m DNA	Coastal waters off Iquique	ETSP_110-200m	-20.07	-70.23	110m	502966850	454 GS FLX Titanium	Stewart et al. Environ Microbiol. 2012 Jan;14(1):23-40
SRR304674	SRS213619	NCBI SRA	Moomz3 50m DNA	Coastal waters off Iquique	ETSP_50-65m	-20.07	-70.23	50m	879385618	454 GS FLX Titanium	Stewart et al. Environ Microbiol. 2012 Jan;14(1):23-40
SRR304680	SRS213623	NCBI SRA	Moomz3 110m DNA	Coastal waters off Iquique	ETSP_110-200m	-20.07	-70.23	110m	807090061	454 GS FLX Titanium	Stewart et al. Environ Microbiol. 2012 Jan;14(1):23-40
SRR304683	SRS213614	NCBI SRA	Moomz1 800m DNA	Coastal waters off Iquique	ETSP_500-800m	-20.07	-70.23	800m	55049617	454 GS FLX	Stewart et al. Environ Microbiol. 2012 Jan;14(1):23-40
SRR304684	SRS213624	NCBI SRA	Moomz1 15m DNA	Coastal waters off Iquique	ETSP_15m	-20.07	-70.23	15m	156407908	454 GS FLX	Stewart et al. Environ Microbiol. 2012 Jan;14(1):23-40
1 sequence in sample hits to ZA3312c-A nosZ nulceotide sequence with 99% id over 1944 bp
2 sequence in sample hits to ZA3312c-A nosZ nulceotide sequence with 82% id over 1942 bp
