# Supplementary material for: Diverse Marinimicrobia bacteria may mediate coupled biogeochemical cycles along eco-thermodynamic gradients
Source: Nat Commun. 2017 Nov 15;8:1507. doi: 10.1038/s41467-017-01376-9 (PMC5688066; doi:10.1038/s41467-017-01376-9)
Supplement: Supplementary file 6 — Supplementary Data 3 [file 41467_2017_1376_MOESM6_ESM.xlsx]

## Sheet: Sheet1
Supplementary Data 3. Summary of recruited sequences to metagenome groups in global fragment recruitment analysis
Metagenome Study	Figure 1 B Abreviation	Metagenome group*	# metagenomes in group		# of fragments mapped to Marinimicrobia clades
					ZA3312c-B	ZA3312c-A	Arctic96B-7-A	Arctic96B-7-B	HF770D10	ZA3648c	SHAN400	SHBH1141	HMTAb91-B		Group total
Saanich Inlet	SI	SI_10m	10		0	3287	3328	3917	0	0	978	9948	0		21458
		SI_100m	14		2	4622	18597	21844	4	0	5931	7997	0		58997
		SI_120m	12		0	2811	12709	10918	3	0	4277	14561	0		45279
		SI_135m	12		0	1954	10153	11818	1	0	4903	21423	0		50252
		SI_150m	14		0	5432	18304	7663	6	0	9097	32848	0		73350
		SI_200m	13		1	1554	14080	996	2	0	6361	29807	0		52801
Northeastern Subarctic Pacific	NESAP	NESAP_10m	4		1	1272	0	1	0	0	0	0	0		1274
		NESAP_1000m	12		50	1186	3624	459	4335	0	1868	55	0		11577
		NESAP_500m	16		16	869	2701	130	3374	0	1181	59	0		8330
		NESAP_1300m	2		12	7	102	10	977	0	2	0	0		1110
		NESAP_2000m	8		35	768	674	1111	3215	0	387	38	0		6228
Eastern Tropical South Pacific	ETSP	ETSP_15m	1		27	367	2	26	1	0	0	0	0		423
		ETSP_35m	1		7	89	1	174	0	0	0	0	0		271
		ETSP_50-65m	4		13	326	350	1519	4	0	0	0	0		2212
		ETSP_70-85m	3		9	81	1067	745	86	8	6	0	0		2002
		ETSP_110-200m	6		17	24	2165	244	266	9	8	4	0		2737
		ETSP_500-800m	2		2	1	77	18	192	38	1	0	0		329
Peru	PERU	PERU_5m	1		2	11	3	2	0	0	0	0	0		18
		PERU_20m	1		2	10	15	7	0	0	0	5	0		39
		PERU_40-80m	4		0	2	351	46	6	1	1	79	0		486
TARA Oceans	m	SRF_Indian Ocean	12		2042	1	0	5	0	0	0	0	0		2048
	j	SRF_Mediterranean Sea	6		179	44	0	1	0	0	0	0	0		224
	h	SRF_North Atlantic Ocean	10		626	206	5	313	0	0	0	0	0		1150
	e	SRF_North Pacific Ocean	6		468	54	0	4	0	0	0	0	0		526
	k	SRF_Red Sea	4		220	0	0	3	1	0	0	0	0		224
	i	SRF_South Atlantic Ocean	21		1685	431	2	122	0	0	0	0	0		2240
	n	SRF_South Pacific Ocean	22		114	27	0	19	0	0	0	0	0		160
	l	SRF_Southern Ocean	2		0	0	0	2	0	0	0	0	0		2
	m	DCM_Indian Ocean	12		606	2	0	17	0	1	0	0	0		626
	j	DCM_Mediterranean Sea	7		123	126	0	22	0	1	0	0	0		272
	h	DCM_North Atlantic Ocean	4		236	40	0	26	1	0	0	0	0		303
	e	DCM_North Pacific Ocean	5		26	146	13	31	3	0	0	0	0		219
	k	DCM_Red Sea	2		132	0	0	3	0	0	0	0	0		135
	i	DCM_South Atlantic Ocean	14		689	259	1	136	1	2	0	0	0		1088
	n	DCM_South Pacific Ocean	12		57	11	1	20	0	2	0	0	0		91
	h	MIX_North Atlantic Ocean	1		7	35	0	25	0	0	0	0	0		67
	e	MIX_South Pacific Ocean	10		8	4	2	10	1	0	0	0	0		25
	m	MES_Indian Ocean	8		9	5	46	7	298	4	0	0	0		369
	h	MES_North Atlantic Ocean	6		3	7	19	9	257	3	0	0	0		298
	e	MES_North Pacific Ocean	5		0	3	49	11	341	4	0	0	0		408
	i	MES_South Atlantic Ocean	10		243	11	79	191	1418	8	0	0	0		1950
	n	MES_South Pacific Ocean	9		13	11	42	13	435	1	0	0	0		515
	l	MES_Southern Ocean	1		0	1	9	0	56	0	0	0	0		66
Hydro-thermal	d	Guaymas Basin	2		11	5	59	16	189	8	2	5	0		295
	g	Gulf of Mexico	5		2	0	16	4	286	1	0	0	0		309
	b	Juan de Fuca Ridge flank	1		0	9	1	5	7	0	0	0	0		22
Strat. Lake	a	Sakinaw Lake	1		0	0	0	0	0	0	0	0	1		1
TR	f	Iowa	1		0	0	0	1	0	0	0	0	0		1
	c	Angelo Coastal Reserve	1		0	0	0	1	0	0	0	0	0		1
			Total fragments:		7695	26111	88647	62665	15766	91	35003	116829	1
*Abbreviations: SRF - surface; DCM - deep chlorophyll maxima; MIX - mixed layer; MES - mesopelagic; Strat. Lake - stratified lake; TR -terrestrial
