# Supplementary material for: Diverse Marinimicrobia bacteria may mediate coupled biogeochemical cycles along eco-thermodynamic gradients
Source: Nat Commun. 2017 Nov 15;8:1507. doi: 10.1038/s41467-017-01376-9 (PMC5688066; doi:10.1038/s41467-017-01376-9)
Supplement: Supplementary file 7 — Supplementary Data 4 [file 41467_2017_1376_MOESM7_ESM.xlsx]

## Sheet: Sheet1
MetaG_ID	BIN	perct_bin	MetaG_group
CENF	Arctic96B-7-B	34.4156	DCM_N. Atlantic
CENF	ZA3312c-A	58.2609	DCM_N. Atlantic
CENF	ZA3312c-B	7.32355	DCM_N. Atlantic
CENG	ZA3312c-B	100	SRF_Med. Sea
CENI	Arctic96B-7-B	100	DCM_Med. Sea
CENJ	ZA3312c-B	100	SRF_Med. Sea
CENN	Arctic96B-7-B	1.35161	SRF_Med. Sea
CENN	ZA3312c-A	38.0853	SRF_Med. Sea
CENN	ZA3312c-B	60.5631	SRF_Med. Sea
CENO	ZA3312c-B	100	SRF_Red Sea
CENP	ZA3312c-A	90.6809	DCM_Med. Sea
CENP	ZA3312c-B	9.31913	DCM_Med. Sea
CENQ	Arctic96B-7-B	1.15048	SRF_Red Sea
CENQ	HF770D10	2.48131	SRF_Red Sea
CENQ	ZA3312c-B	96.3682	SRF_Red Sea
CENT	ZA3312c-A	41.5263	DCM_Med. Sea
CENT	ZA3312c-B	58.4737	DCM_Med. Sea
CENU	ZA3312c-B	100	SRF_Med. Sea
CENW	Arctic96B-7-B	1.20215	SRF_Red Sea
CENW	ZA3312c-B	98.7979	SRF_Red Sea
CENX	ZA3312c-A	68.5911	DCM_Med. Sea
CENX	ZA3312c-B	31.4089	DCM_Med. Sea
CENY	ZA3312c-B	100	DCM_Red Sea
CENZ	Arctic96B-7-B	0.930067	DCM_Med. Sea
CENZ	ZA3312c-A	83.2269	DCM_Med. Sea
CENZ	ZA3312c-B	15.843	DCM_Med. Sea
CEOC	ZA3312c-B	100	DCM_Indian
CEOF	ZA3312c-A	72.8401	SRF_Med. Sea
CEOF	ZA3312c-B	27.1599	SRF_Med. Sea
CEOJ	Arctic96B-7-B	82.6984	SRF_Red Sea
CEOJ	ZA3312c-B	17.3016	SRF_Red Sea
CEOK	ZA3312c-B	100	SRF_Med. Sea
CEOM	ZA3312c-A	34.312	SRF_N. Atlantic
CEOM	ZA3312c-B	65.688	SRF_N. Atlantic
CEOO	ZA3312c-B	100	SRF_Indian
CEOP	Arctic96B-7-B	38.6732	DCM_Med. Sea
CEOP	ZA3312c-A	58.0348	DCM_Med. Sea
CEOP	ZA3312c-B	2.34395	DCM_Med. Sea
CEOP	ZA3648c	0.94803	DCM_Med. Sea
CEOQ	Arctic96B-7-B	100	DCM_Red Sea
CEOR	Arctic96B-7-B	100	DCM_Indian
CEOS	Arctic96B-7-A	1.91152	MES_Indian
CEOS	Arctic96B-7-B	3.2561	MES_Indian
CEOS	HF770D10	80.9463	MES_Indian
CEOS	ZA3312c-A	2.33413	MES_Indian
CEOS	ZA3312c-B	10.8716	MES_Indian
CEOS	ZA3648c	0.680312	MES_Indian
CEOV	ZA3312c-B	100	SRF_Indian
CEOW	ZA3312c-B	100	DCM_Indian
CEOX	Arctic96B-7-B	30.1443	DCM_Indian
CEOX	ZA3312c-A	0.860902	DCM_Indian
CEOX	ZA3312c-B	68.9948	DCM_Indian
CEOY	ZA3312c-B	100	SRF_Indian
CEOZ	ZA3312c-B	100	SRF_Indian
CEPA	Arctic96B-7-B	87.595	SRF_Indian
CEPA	ZA3312c-B	12.405	SRF_Indian
CEPB	Arctic96B-7-B	29.7945	SRF_Indian
CEPB	ZA3312c-B	70.2055	SRF_Indian
CEPC	Arctic96B-7-B	23.799	DCM_Indian
CEPC	ZA3312c-B	76.0383	DCM_Indian
CEPC	ZA3648c	0.1627	DCM_Indian
CEPD	Arctic96B-7-A	2.59606	MES_Indian
CEPD	Arctic96B-7-B	0.509033	MES_Indian
CEPD	HF770D10	95.6032	MES_Indian
CEPD	ZA3312c-A	0.817372	MES_Indian
CEPD	ZA3648c	0.474354	MES_Indian
CEPJ	ZA3312c-B	100	SRF_Indian
CEPK	Arctic96B-7-B	1.79805	DCM_Indian
CEPK	ZA3312c-B	98.202	DCM_Indian
CEPL	ZA3312c-B	100	SRF_Indian
CEPS	Arctic96B-7-A	17.4602	MES_Indian
CEPS	Arctic96B-7-B	60.166	MES_Indian
CEPS	HF770D10	22.3738	MES_Indian
CEPT	Arctic96B-7-B	10.507	DCM_Indian
CEPT	ZA3312c-B	89.493	DCM_Indian
CEPU	ZA3312c-A	0.17202	SRF_Indian
CEPU	ZA3312c-B	99.828	SRF_Indian
CEPV	Arctic96B-7-A	86.0035	MES_Indian
CEPV	HF770D10	13.9965	MES_Indian
CEPW	ZA3312c-A	7.51957	DCM_Indian
CEPW	ZA3312c-B	92.4804	DCM_Indian
CEPX	Arctic96B-7-A	41.972	MES_Indian
CEPX	HF770D10	58.028	MES_Indian
CEPZ	Arctic96B-7-A	97.251	MES_Indian
CEPZ	HF770D10	2.74905	MES_Indian
CEQA	Arctic96B-7-B	100	DCM_Indian
CEQD	ZA3312c-B	100	SRF_Indian
CEQE	Arctic96B-7-A	43.0694	MES_Indian
CEQE	HF770D10	56.9306	MES_Indian
CEQF	Arctic96B-7-A	4.29703	MES_S. Atlantic
CEQF	Arctic96B-7-B	33.5913	MES_S. Atlantic
CEQF	HF770D10	60.4566	MES_S. Atlantic
CEQF	ZA3312c-A	0.332149	MES_S. Atlantic
CEQF	ZA3312c-B	0.484204	MES_S. Atlantic
CEQF	ZA3648c	0.838737	MES_S. Atlantic
CEQG	Arctic96B-7-A	15.07	MES_S. Atlantic
CEQG	Arctic96B-7-B	0.664733	MES_S. Atlantic
CEQG	HF770D10	84.2652	MES_S. Atlantic
CEQH	Arctic96B-7-A	9.43858	MES_S. Atlantic
CEQH	Arctic96B-7-B	0.547559	MES_S. Atlantic
CEQH	HF770D10	87.8499	MES_S. Atlantic
CEQH	ZA3312c-A	1.82371	MES_S. Atlantic
CEQH	ZA3648c	0.340295	MES_S. Atlantic
CEQI	ZA3312c-A	0.188055	SRF_S. Atlantic
CEQI	ZA3312c-B	99.8119	SRF_S. Atlantic
CEQJ	ZA3312c-B	100	SRF_S. Atlantic
CEQL	ZA3312c-A	0.796747	SRF_S. Atlantic
CEQL	ZA3312c-B	99.2033	SRF_S. Atlantic
CEQM	Arctic96B-7-B	84.3393	DCM_S. Atlantic
CEQM	ZA3312c-B	15.3284	DCM_S. Atlantic
CEQM	ZA3648c	0.332334	DCM_S. Atlantic
CEQN	Arctic96B-7-B	64.154	DCM_S. Atlantic
CEQN	ZA3312c-B	35.846	DCM_S. Atlantic
CEQO	Arctic96B-7-B	51.7181	DCM_S. Atlantic
CEQO	ZA3312c-B	46.9862	DCM_S. Atlantic
CEQO	ZA3648c	1.29569	DCM_S. Atlantic
CEQP	ZA3312c-B	100	DCM_S. Atlantic
CEQQ	ZA3312c-B	100	DCM_S. Atlantic
CEQR	Arctic96B-7-B	100	SRF_S. Atlantic
CEQS	Arctic96B-7-A	1.02505	MES_S. Atlantic
CEQS	Arctic96B-7-B	0.508478	MES_S. Atlantic
CEQS	HF770D10	13.8781	MES_S. Atlantic
CEQS	ZA3312c-B	84.4008	MES_S. Atlantic
CEQS	ZA3648c	0.187568	MES_S. Atlantic
CEQT	ZA3312c-B	100	SRF_S. Atlantic
CEQU	Arctic96B-7-B	85.3583	DCM_S. Atlantic
CEQU	HF770D10	4.00631	DCM_S. Atlantic
CEQU	ZA3312c-B	10.6353	DCM_S. Atlantic
CEQW	Arctic96B-7-A	0.871711	SRF_S. Atlantic
CEQW	Arctic96B-7-B	84.1162	SRF_S. Atlantic
CEQW	ZA3312c-A	0.688666	SRF_S. Atlantic
CEQW	ZA3312c-B	14.3234	SRF_S. Atlantic
CEQX	Arctic96B-7-B	81.5416	SRF_S. Atlantic
CEQX	ZA3312c-A	2.57709	SRF_S. Atlantic
CEQX	ZA3312c-B	15.8813	SRF_S. Atlantic
CEQY	Arctic96B-7-B	80.8203	SRF_S. Atlantic
CEQY	ZA3312c-A	1.3674	SRF_S. Atlantic
CEQY	ZA3312c-B	17.8123	SRF_S. Atlantic
CERB	Arctic96B-7-B	1.06749	DCM_S. Atlantic
CERB	ZA3312c-A	0.206109	DCM_S. Atlantic
CERB	ZA3312c-B	98.7264	DCM_S. Atlantic
CERC	Arctic96B-7-A	4.25591	MES_S. Atlantic
CERC	Arctic96B-7-B	0.331373	MES_S. Atlantic
CERC	HF770D10	92.8822	MES_S. Atlantic
CERC	ZA3312c-A	0.476579	MES_S. Atlantic
CERC	ZA3312c-B	1.90769	MES_S. Atlantic
CERC	ZA3648c	0.146215	MES_S. Atlantic
CERD	Arctic96B-7-A	2.33885	MES_S. Atlantic
CERD	Arctic96B-7-B	0.288914	MES_S. Atlantic
CERD	HF770D10	96.9682	MES_S. Atlantic
CERD	ZA3312c-A	0.404041	MES_S. Atlantic
CERE	Arctic96B-7-A	1.2066	MES_S. Atlantic
CERE	HF770D10	98.0697	MES_S. Atlantic
CERE	ZA3312c-A	0.723692	MES_S. Atlantic
CERG	Arctic96B-7-A	1.92608	DCM_S. Atlantic
CERG	Arctic96B-7-B	92.7432	DCM_S. Atlantic
CERG	ZA3312c-A	2.37188	DCM_S. Atlantic
CERG	ZA3312c-B	2.95888	DCM_S. Atlantic
CERI	Arctic96B-7-B	16.9605	SRF_S. Atlantic
CERI	ZA3312c-A	82.3612	SRF_S. Atlantic
CERI	ZA3312c-B	0.678273	SRF_S. Atlantic
CERJ	Arctic96B-7-B	100	DCM_S. Atlantic
CERK	Arctic96B-7-B	15.9374	DCM_S. Atlantic
CERK	ZA3312c-A	76.2948	DCM_S. Atlantic
CERK	ZA3312c-B	7.76779	DCM_S. Atlantic
CERL	Arctic96B-7-A	6.2066	MES_S. Atlantic
CERL	Arctic96B-7-B	13.0872	MES_S. Atlantic
CERL	HF770D10	80.2865	MES_S. Atlantic
CERL	ZA3312c-A	0.419669	MES_S. Atlantic
CERM	Arctic96B-7-B	11.0429	SRF_S. Atlantic
CERM	ZA3312c-A	88.2298	SRF_S. Atlantic
CERM	ZA3312c-B	0.727307	SRF_S. Atlantic
CERN	Arctic96B-7-B	100	SRF_S. Atlantic
CERO	Arctic96B-7-B	100	SRF_S. Atlantic
CERP	Arctic96B-7-B	100	SRF_S. Atlantic
CERQ	Arctic96B-7-A	0.894065	MES_Indian
CERQ	Arctic96B-7-B	2.3187	MES_Indian
CERQ	HF770D10	93.4353	MES_Indian
CERQ	ZA3312c-A	1.88222	MES_Indian
CERQ	ZA3648c	1.46973	MES_Indian
CERR	Arctic96B-7-B	87.5108	SRF_S. Atlantic
CERR	ZA3312c-A	6.83291	SRF_S. Atlantic
CERR	ZA3312c-B	5.65629	SRF_S. Atlantic
CERS	Arctic96B-7-B	71.062	SRF_S. Atlantic
CERS	ZA3312c-A	15.4185	SRF_S. Atlantic
CERS	ZA3312c-B	13.5195	SRF_S. Atlantic
CERU	Arctic96B-7-B	100	DCM_Indian
CERV	Arctic96B-7-B	96.1493	DCM_S. Atlantic
CERV	ZA3312c-B	3.8507	DCM_S. Atlantic
CERW	Arctic96B-7-B	21.3158	SRF_S. Atlantic
CERW	ZA3312c-A	72.2317	SRF_S. Atlantic
CERW	ZA3312c-B	6.45247	SRF_S. Atlantic
CERX	Arctic96B-7-B	57.0996	DCM_S. Atlantic
CERX	ZA3312c-A	35.1558	DCM_S. Atlantic
CERX	ZA3312c-B	7.7446	DCM_S. Atlantic
CERZ	Arctic96B-7-B	100	DCM_S. Atlantic
CESA	ZA3312c-B	100	SRF_S. Atlantic
CESB	ZA3312c-B	100	SRF_S. Atlantic
CESC	Arctic96B-7-A	4.94628	MES_S. Atlantic
CESC	Arctic96B-7-B	0.28449	MES_S. Atlantic
CESC	HF770D10	93.9127	MES_S. Atlantic
CESC	ZA3312c-B	0.856553	MES_S. Atlantic
CESD	Arctic96B-7-B	93.751	DCM_S. Pacific
CESD	ZA3312c-B	6.24898	DCM_S. Pacific
CESF	ZA3312c-A	96.2821	SRF_S. Pacific
CESF	ZA3312c-B	3.71795	SRF_S. Pacific
CESG	Arctic96B-7-A	3.00284	MES_S. Atlantic
CESG	Arctic96B-7-B	0.178213	MES_S. Atlantic
CESG	HF770D10	95.5918	MES_S. Atlantic
CESG	ZA3312c-A	0.99761	MES_S. Atlantic
CESG	ZA3648c	0.229512	MES_S. Atlantic
CESI	Arctic96B-7-B	96.4984	DCM_S. Atlantic
CESI	ZA3312c-A	3.50157	DCM_S. Atlantic
CESJ	Arctic96B-7-B	100	SRF_Southern
CESL	Arctic96B-7-A	38.4944	MES_S. Pacific
CESL	Arctic96B-7-B	1.09199	MES_S. Pacific
CESL	HF770D10	49.5352	MES_S. Pacific
CESL	ZA3312c-A	7.31817	MES_S. Pacific
CESL	ZA3312c-B	3.56025	MES_S. Pacific
CESM	Arctic96B-7-B	71.3309	DCM_S. Pacific
CESM	ZA3312c-A	9.51566	DCM_S. Pacific
CESM	ZA3312c-B	19.1535	DCM_S. Pacific
CESN	ZA3312c-B	100	SRF_S. Pacific
CESO	Arctic96B-7-B	44.0117	DCM_S. Pacific
CESO	ZA3312c-A	16.158	DCM_S. Pacific
CESO	ZA3312c-B	39.8303	DCM_S. Pacific
CESP	ZA3312c-B	100	SRF_S. Pacific
CESQ	Arctic96B-7-A	7.98055	DCM_S. Pacific
CESQ	Arctic96B-7-B	75.9011	DCM_S. Pacific
CESQ	ZA3312c-A	1.20122	DCM_S. Pacific
CESQ	ZA3312c-B	14.9171	DCM_S. Pacific
CESR	Arctic96B-7-A	64.7064	MES_S. Pacific
CESR	Arctic96B-7-B	6.98424	MES_S. Pacific
CESR	HF770D10	17.1771	MES_S. Pacific
CESR	ZA3312c-A	11.1323	MES_S. Pacific
CESS	Arctic96B-7-B	1.90361	DCM_Med. Sea
CESS	ZA3312c-A	66.644	DCM_Med. Sea
CESS	ZA3312c-B	31.4524	DCM_Med. Sea
CEST	Arctic96B-7-B	100	SRF_Southern
CESV	ZA3312c-A	7.84873	SRF_S. Pacific
CESV	ZA3312c-B	92.1513	SRF_S. Pacific
CESW	ZA3312c-B	100	SRF_S. Pacific
CESY	Arctic96B-7-A	1.3192	MES_S. Pacific
CESY	Arctic96B-7-B	0.459077	MES_S. Pacific
CESY	HF770D10	96.6244	MES_S. Pacific
CESY	ZA3312c-A	1.3339	MES_S. Pacific
CESY	ZA3648c	0.263382	MES_S. Pacific
CESZ	ZA3312c-B	100	SRF_S. Atlantic
CETA	Arctic96B-7-A	31.8715	MES_N. Pacific
CETA	Arctic96B-7-B	5.13055	MES_N. Pacific
CETA	HF770D10	49.7712	MES_N. Pacific
CETA	ZA3312c-A	13.2267	MES_N. Pacific
CETB	Arctic96B-7-B	89.0369	DCM_S. Pacific
CETB	ZA3312c-A	0.941677	DCM_S. Pacific
CETB	ZA3312c-B	10.0214	DCM_S. Pacific
CETC	Arctic96B-7-B	100	DCM_S. Pacific
CETD	Arctic96B-7-B	92.1818	DCM_S. Pacific
CETD	ZA3312c-B	7.8182	DCM_S. Pacific
CETE	Arctic96B-7-B	88.4214	DCM_N. Pacific
CETE	ZA3312c-B	11.5786	DCM_N. Pacific
CETG	Arctic96B-7-B	95.976	DCM_S. Pacific
CETG	ZA3312c-B	3.58121	DCM_S. Pacific
CETG	ZA3648c	0.442803	DCM_S. Pacific
CETH	Arctic96B-7-B	15.9627	DCM_S. Pacific
CETH	ZA3312c-B	84.0373	DCM_S. Pacific
CETI	Arctic96B-7-B	88.0554	DCM_S. Pacific
CETI	ZA3312c-A	1.7041	DCM_S. Pacific
CETI	ZA3312c-B	10.2405	DCM_S. Pacific
CETJ	Arctic96B-7-A	2.8556	MES_S. Pacific
CETJ	Arctic96B-7-B	5.48378	MES_S. Pacific
CETJ	HF770D10	74.785	MES_S. Pacific
CETJ	ZA3312c-A	3.50872	MES_S. Pacific
CETJ	ZA3312c-B	13.3669	MES_S. Pacific
CETK	Arctic96B-7-B	83.1789	SRF_S. Pacific
CETK	ZA3312c-B	16.8211	SRF_S. Pacific
CETL	ZA3312c-A	9.11212	SRF_S. Pacific
CETL	ZA3312c-B	90.8879	SRF_S. Pacific
CETM	Arctic96B-7-B	99.4996	DCM_S. Pacific
CETM	ZA3648c	0.500391	DCM_S. Pacific
CETO	Arctic96B-7-A	2.06642	MES_S. Pacific
CETO	HF770D10	86.3252	MES_S. Pacific
CETO	ZA3312c-A	1.02628	MES_S. Pacific
CETO	ZA3312c-B	10.5821	MES_S. Pacific
CETP	Arctic96B-7-B	42.1572	SRF_S. Pacific
CETP	ZA3312c-A	20.4829	SRF_S. Pacific
CETP	ZA3312c-B	37.36	SRF_S. Pacific
CETQ	ZA3312c-A	18.7379	SRF_S. Pacific
CETQ	ZA3312c-B	81.2621	SRF_S. Pacific
CETR	Arctic96B-7-A	2.45631	MES_S. Pacific
CETR	Arctic96B-7-B	0.204897	MES_S. Pacific
CETR	HF770D10	96.5841	MES_S. Pacific
CETR	ZA3312c-A	0.754689	MES_S. Pacific
CETS	Arctic96B-7-A	2.1018	MES_S. Pacific
CETS	Arctic96B-7-B	1.94652	MES_S. Pacific
CETS	HF770D10	93.2762	MES_S. Pacific
CETS	ZA3312c-B	2.67551	MES_S. Pacific
CETT	Arctic96B-7-A	5.38203	MES_S. Pacific
CETT	Arctic96B-7-B	90.5056	MES_S. Pacific
CETT	HF770D10	2.11388	MES_S. Pacific
CETT	ZA3312c-A	0.856085	MES_S. Pacific
CETT	ZA3312c-B	1.14245	MES_S. Pacific
CETU	Arctic96B-7-B	32.4215	DCM_N. Atlantic
CETU	ZA3312c-A	0.249024	DCM_N. Atlantic
CETU	ZA3312c-B	67.3295	DCM_N. Atlantic
CETV	Arctic96B-7-A	10.0483	MES_N. Pacific
CETV	Arctic96B-7-B	1.54045	MES_N. Pacific
CETV	HF770D10	87.1396	MES_N. Pacific
CETV	ZA3312c-A	0.331113	MES_N. Pacific
CETV	ZA3648c	0.940566	MES_N. Pacific
CETW	ZA3312c-B	100	DCM_Indian
CETX	Arctic96B-7-A	29.6439	MES_N. Pacific
CETX	Arctic96B-7-B	27.927	MES_N. Pacific
CETX	HF770D10	42.4291	MES_N. Pacific
CETY	Arctic96B-7-B	19.182	DCM_N. Pacific
CETY	ZA3312c-A	80.4062	DCM_N. Pacific
CETY	ZA3312c-B	0.411753	DCM_N. Pacific
CETZ	Arctic96B-7-A	1.82938	MES_N. Pacific
CETZ	Arctic96B-7-B	0.201401	MES_N. Pacific
CETZ	HF770D10	96.7979	MES_N. Pacific
CETZ	ZA3312c-A	0.948487	MES_N. Pacific
CETZ	ZA3648c	0.222819	MES_N. Pacific
CEUA	Arctic96B-7-B	77.3254	DCM_N. Pacific
CEUA	ZA3312c-A	22.6746	DCM_N. Pacific
CEUB	Arctic96B-7-B	78.4623	DCM_N. Pacific
CEUB	ZA3312c-A	1.21773	DCM_N. Pacific
CEUB	ZA3312c-B	20.32	DCM_N. Pacific
CEUC	Arctic96B-7-A	58.1347	DCM_N. Pacific
CEUC	Arctic96B-7-B	4.67218	DCM_N. Pacific
CEUC	HF770D10	24.8251	DCM_N. Pacific
CEUC	ZA3312c-A	12.368	DCM_N. Pacific
CEUD	Arctic96B-7-A	36.3059	MES_N. Pacific
CEUD	Arctic96B-7-B	37.1917	MES_N. Pacific
CEUD	HF770D10	26.5024	MES_N. Pacific
CEUE	Arctic96B-7-B	17.9711	SRF_N. Pacific
CEUE	ZA3312c-A	81.3085	SRF_N. Pacific
CEUE	ZA3312c-B	0.720449	SRF_N. Pacific
CEUF	ZA3312c-B	100	SRF_N. Pacific
CEUG	ZA3312c-A	100	SRF_S. Pacific
CEUH	Arctic96B-7-B	86.6582	SRF_N. Pacific
CEUH	ZA3312c-B	13.3418	SRF_N. Pacific
CEUJ	Arctic96B-7-B	84.6446	MIX_S. Pacific
CEUJ	ZA3312c-A	11.9306	MIX_S. Pacific
CEUJ	ZA3312c-B	3.42482	MIX_S. Pacific
CEUK	Arctic96B-7-B	97.8641	MIX_S. Pacific
CEUK	ZA3312c-B	2.13592	MIX_S. Pacific
CEUL	Arctic96B-7-A	23.5563	MIX_S. Pacific
CEUL	Arctic96B-7-B	49.8369	MIX_S. Pacific
CEUL	ZA3312c-B	26.6068	MIX_S. Pacific
CEUM	Arctic96B-7-B	96.1686	SRF_S. Pacific
CEUM	ZA3312c-A	1.69026	SRF_S. Pacific
CEUM	ZA3312c-B	2.14111	SRF_S. Pacific
CEUN	ZA3312c-A	54.0341	MIX_S. Pacific
CEUN	ZA3312c-B	45.9659	MIX_S. Pacific
CEUO	Arctic96B-7-B	100	MIX_S. Pacific
CEUP	Arctic96B-7-B	97.393	MIX_S. Pacific
CEUP	HF770D10	2.60695	MIX_S. Pacific
CEUQ	ZA3312c-B	100	MIX_S. Pacific
CEUR	ZA3312c-A	39.123	SRF_S. Pacific
CEUR	ZA3312c-B	60.877	SRF_S. Pacific
CEUS	Arctic96B-7-A	74.0567	MIX_S. Pacific
CEUS	ZA3312c-A	25.9433	MIX_S. Pacific
CEUT	Arctic96B-7-B	100	SRF_S. Pacific
CEUU	ZA3312c-B	100	SRF_S. Pacific
CEUV	Arctic96B-7-B	98.2531	SRF_S. Pacific
CEUV	ZA3312c-B	1.74691	SRF_S. Pacific
CEUW	Arctic96B-7-B	97.2763	SRF_S. Pacific
CEUW	ZA3312c-B	2.72365	SRF_S. Pacific
CEUY	ZA3312c-B	100	MIX_S. Pacific
CEVB	Arctic96B-7-B	100	SRF_S. Pacific
CEVC	Arctic96B-7-B	97.7414	SRF_S. Pacific
CEVC	ZA3312c-B	2.25859	SRF_S. Pacific
CEVD	Arctic96B-7-B	62.5715	MIX_S. Pacific
CEVD	ZA3312c-B	37.4285	MIX_S. Pacific
CEVE	ZA3312c-B	100	SRF_S. Pacific
CEVF	Arctic96B-7-B	94.8669	SRF_S. Pacific
CEVF	ZA3312c-B	5.13305	SRF_S. Pacific
CEVG	Arctic96B-7-B	5.21382	SRF_N. Pacific
CEVG	ZA3312c-B	94.7862	SRF_N. Pacific
CEVH	ZA3312c-B	100	SRF_N. Atlantic
CEVI	Arctic96B-7-B	6.60872	MES_N. Atlantic
CEVI	HF770D10	84.7099	MES_N. Atlantic
CEVI	ZA3312c-A	8.68141	MES_N. Atlantic
CEVJ	Arctic96B-7-A	4.51275	MES_N. Atlantic
CEVJ	Arctic96B-7-B	2.49282	MES_N. Atlantic
CEVJ	HF770D10	72.5853	MES_N. Atlantic
CEVJ	ZA3312c-A	6.31821	MES_N. Atlantic
CEVJ	ZA3312c-B	10.4196	MES_N. Atlantic
CEVJ	ZA3648c	3.67127	MES_N. Atlantic
CEVK	Arctic96B-7-A	22.9692	MES_N. Atlantic
CEVK	Arctic96B-7-B	5.27426	MES_N. Atlantic
CEVK	HF770D10	56.2184	MES_N. Atlantic
CEVK	ZA3312c-A	10.0501	MES_N. Atlantic
CEVK	ZA3312c-B	2.7142	MES_N. Atlantic
CEVK	ZA3648c	2.77382	MES_N. Atlantic
CEVL	ZA3312c-B	100	SRF_N. Atlantic
CEVM	Arctic96B-7-A	7.42135	MES_N. Atlantic
CEVM	Arctic96B-7-B	0.627791	MES_N. Atlantic
CEVM	HF770D10	89.9792	MES_N. Atlantic
CEVM	ZA3312c-A	1.30127	MES_N. Atlantic
CEVM	ZA3312c-B	0.345018	MES_N. Atlantic
CEVM	ZA3648c	0.325343	MES_N. Atlantic
CEVN	Arctic96B-7-A	0.248399	SRF_N. Atlantic
CEVN	Arctic96B-7-B	24.1318	SRF_N. Atlantic
CEVN	ZA3312c-B	75.6198	SRF_N. Atlantic
CEVO	Arctic96B-7-A	4.91329	MES_N. Atlantic
CEVO	Arctic96B-7-B	1.88453	MES_N. Atlantic
CEVO	HF770D10	91.4778	MES_N. Atlantic
CEVO	ZA3312c-A	1.72436	MES_N. Atlantic
CEVP	Arctic96B-7-B	56.104	SRF_N. Atlantic
CEVP	ZA3312c-A	35.511	SRF_N. Atlantic
CEVP	ZA3312c-B	8.38499	SRF_N. Atlantic
CEVQ	Arctic96B-7-A	20.3023	MES_S. Atlantic
CEVQ	Arctic96B-7-B	16.8863	MES_S. Atlantic
CEVQ	HF770D10	62.8114	MES_S. Atlantic
CEVR	Arctic96B-7-A	0.88375	SRF_N. Atlantic
CEVR	ZA3312c-A	0.781771	SRF_N. Atlantic
CEVR	ZA3312c-B	98.3345	SRF_N. Atlantic
CEVS	Arctic96B-7-B	70.2552	SRF_N. Atlantic
CEVS	ZA3312c-A	26.8251	SRF_N. Atlantic
CEVS	ZA3312c-B	2.91968	SRF_N. Atlantic
CEVT	Arctic96B-7-B	81.283	DCM_N. Atlantic
CEVT	HF770D10	0.903575	DCM_N. Atlantic
CEVT	ZA3312c-A	4.60943	DCM_N. Atlantic
CEVT	ZA3312c-B	13.204	DCM_N. Atlantic
CEVU	Arctic96B-7-B	31.2825	DCM_N. Atlantic
CEVU	ZA3312c-A	63.7202	DCM_N. Atlantic
CEVU	ZA3312c-B	4.99721	DCM_N. Atlantic
CEVV	Arctic96B-7-B	66.8436	MIX_N. Atlantic
CEVV	ZA3312c-A	28.42	MIX_N. Atlantic
CEVV	ZA3312c-B	4.73639	MIX_N. Atlantic
CEVW	Arctic96B-7-B	81.9582	SRF_N. Atlantic
CEVW	ZA3312c-A	0.606513	SRF_N. Atlantic
CEVW	ZA3312c-B	17.4353	SRF_N. Atlantic
CEVX	Arctic96B-7-A	0.47072	SRF_N. Atlantic
CEVX	Arctic96B-7-B	67.4099	SRF_N. Atlantic
CEVX	ZA3312c-A	28.6646	SRF_N. Atlantic
CEVX	ZA3312c-B	3.45478	SRF_N. Atlantic
CEVY	Arctic96B-7-B	29.4676	SRF_Indian
CEVY	ZA3312c-B	70.5324	SRF_Indian
CEVZ	Arctic96B-7-B	11.833	DCM_Indian
CEVZ	ZA3312c-B	88.167	DCM_Indian
CEWA	Arctic96B-7-B	8.80852	SRF_Indian
CEWA	ZA3312c-B	91.1915	SRF_Indian
CEWB	Arctic96B-7-A	0.497262	SRF_S. Atlantic
CEWB	Arctic96B-7-B	85.021	SRF_S. Atlantic
CEWB	ZA3312c-B	14.4817	SRF_S. Atlantic
CEWE	ZA3312c-B	100	SRF_S. Pacific
CEWG	ZA3312c-B	100	SRF_S. Pacific
CEWH	Arctic96B-7-B	93.6031	SRF_N. Pacific
CEWH	ZA3312c-B	6.39692	SRF_N. Pacific
CEWI	Arctic96B-7-A	29.1689	MES_S. Pacific
CEWI	Arctic96B-7-B	24.2938	MES_S. Pacific
CEWI	HF770D10	33.1107	MES_S. Pacific
CEWI	ZA3312c-A	11.4642	MES_S. Pacific
CEWI	ZA3312c-B	1.96249	MES_S. Pacific
CEWJ	Arctic96B-7-B	95.8905	DCM_S. Pacific
CEWJ	ZA3312c-A	2.77212	DCM_S. Pacific
CEWJ	ZA3312c-B	1.33735	DCM_S. Pacific
CEWK	ZA3312c-B	100	SRF_N. Pacific
CEWO	Arctic96B-7-A	0.096284	SRF_N. Atlantic
CEWO	Arctic96B-7-B	37.5835	SRF_N. Atlantic
CEWO	ZA3312c-A	61.2699	SRF_N. Atlantic
CEWO	ZA3312c-B	1.05031	SRF_N. Atlantic
CEWP	Arctic96B-7-B	2.05843	SRF_S. Atlantic
CEWP	ZA3312c-A	97.1952	SRF_S. Atlantic
CEWP	ZA3312c-B	0.746418	SRF_S. Atlantic
CEWR	Arctic96B-7-A	13.2978	MES_S.ern
CEWR	HF770D10	85.381	MES_S.ern
CEWR	ZA3312c-A	1.32126	MES_S.ern
engcyc_2081372001	Arctic96B-7-A	6.80683	Gulf of Mexico
engcyc_2081372001	Arctic96B-7-B	0.406814	Gulf of Mexico
engcyc_2081372001	HF770D10	92.2137	Gulf of Mexico
engcyc_2081372001	ZA3312c-B	0.572658	Gulf of Mexico
engcyc_2088090017	Arctic96B-7-A	4.38969	Gulf of Mexico
engcyc_2088090017	Arctic96B-7-B	2.88279	Gulf of Mexico
engcyc_2088090017	HF770D10	91.5065	Gulf of Mexico
engcyc_2088090017	ZA3312c-B	0.688402	Gulf of Mexico
engcyc_2088090017	ZA3648c	0.532594	Gulf of Mexico
engcyc_2149837025	HF770D10	100	Gulf of Mexico
engcyc_2149837027	HF770D10	100	Gulf of Mexico
engcyc_2149837028	HF770D10	100	Gulf of Mexico
engcyc_2236347000	Arctic96B-7-A	5.44303	Guaymas Basin
engcyc_2236347000	Arctic96B-7-B	25.3127	Guaymas Basin
engcyc_2236347000	HF770D10	16.7061	Guaymas Basin
engcyc_2236347000	SHBH1141	5.51834	Guaymas Basin
engcyc_2236347000	ZA3312c-A	19.5176	Guaymas Basin
engcyc_2236347000	ZA3312c-B	17.8699	Guaymas Basin
engcyc_2236347000	ZA3648c	9.63234	Guaymas Basin
engcyc_2263328000	HMTAb91-B	100	Sakinaw
engcyc_3300001139	Arctic96B-7-B	100	Iowa
engcyc_3300001683	Arctic96B-7-A	17.1536	Guaymas Basin
engcyc_3300001683	Arctic96B-7-B	1.00202	Guaymas Basin
engcyc_3300001683	HF770D10	81.2628	Guaymas Basin
engcyc_3300001683	SHAN400	0.417825	Guaymas Basin
engcyc_3300001683	ZA3648c	0.163718	Guaymas Basin
engcyc_3300002908	Arctic96B-7-B	100	Angelo Coastal Reserve
engcyc_3300004069	Arctic96B-7-A	1.79792	Juan de Fuca
engcyc_3300004069	Arctic96B-7-B	29.3128	Juan de Fuca
engcyc_3300004069	HF770D10	28.358	Juan de Fuca
engcyc_3300004069	ZA3312c-A	40.5312	Juan de Fuca
G0K4BGD03	Arctic96B-7-A	73.4255	PERU_40-80m
G0K4BGD03	Arctic96B-7-B	14.7178	PERU_40-80m
G0K4BGD03	HF770D10	3.01988	PERU_40-80m
G0K4BGD03	SHBH1141	8.29631	PERU_40-80m
G0K4BGD03	ZA3312c-A	0.540493	PERU_40-80m
GJCUZF103	Arctic96B-7-A	70.9235	PERU_40-80m
GJCUZF103	Arctic96B-7-B	9.68631	PERU_40-80m
GJCUZF103	HF770D10	3.04232	PERU_40-80m
GJCUZF103	SHAN400	1.32396	PERU_40-80m
GJCUZF103	SHBH1141	15.0239	PERU_40-80m
GJCUZF104	Arctic96B-7-A	38.6119	PERU_20m
GJCUZF104	Arctic96B-7-B	13.6862	PERU_20m
GJCUZF104	SHBH1141	6.51874	PERU_20m
GJCUZF104	ZA3312c-A	35.3433	PERU_20m
GJCUZF104	ZA3312c-B	5.83988	PERU_20m
GXED30K01	Arctic96B-7-A	80.3759	PERU_40-80m
GXED30K01	Arctic96B-7-B	7.19054	PERU_40-80m
GXED30K01	SHBH1141	11.2666	PERU_40-80m
GXED30K01	ZA3312c-A	0.843346	PERU_40-80m
GXED30K01	ZA3648c	0.32367	PERU_40-80m
GXED30K02	Arctic96B-7-A	14.6749	PERU_5m
GXED30K02	Arctic96B-7-B	9.15312	PERU_5m
GXED30K02	ZA3312c-A	68.4409	PERU_5m
GXED30K02	ZA3312c-B	7.73114	PERU_5m
GZ2L4FS03	Arctic96B-7-A	70.7949	PERU_40-80m
GZ2L4FS03	Arctic96B-7-B	22.2617	PERU_40-80m
GZ2L4FS03	HF770D10	0.951395	PERU_40-80m
GZ2L4FS03	SHBH1141	5.99203	PERU_40-80m
SI_MetaG_1039668	Arctic96B-7-A	24.5538	SI_100m
SI_MetaG_1039668	Arctic96B-7-B	12.8002	SI_100m
SI_MetaG_1039668	HF770D10	0.0150027	SI_100m
SI_MetaG_1039668	SHAN400	18.6454	SI_100m
SI_MetaG_1039668	SHBH1141	31.611	SI_100m
SI_MetaG_1039668	ZA3312c-A	12.3745	SI_100m
SI_MetaG_1039674	Arctic96B-7-A	19.9666	SI_150m
SI_MetaG_1039674	Arctic96B-7-B	4.67372	SI_150m
SI_MetaG_1039674	HF770D10	0.00377138	SI_150m
SI_MetaG_1039674	SHAN400	15.0401	SI_150m
SI_MetaG_1039674	SHBH1141	54.4968	SI_150m
SI_MetaG_1039674	ZA3312c-A	5.81908	SI_150m
SI_MetaG_1039677	Arctic96B-7-A	22.1224	SI_200m
SI_MetaG_1039677	Arctic96B-7-B	0.613013	SI_200m
SI_MetaG_1039677	SHAN400	16.3857	SI_200m
SI_MetaG_1039677	SHBH1141	60.6227	SI_200m
SI_MetaG_1039677	ZA3312c-A	0.256254	SI_200m
SI_MetaG_1039680	Arctic96B-7-A	41.1159	SI_100m
SI_MetaG_1039680	Arctic96B-7-B	19.8169	SI_100m
SI_MetaG_1039680	SHAN400	24.5308	SI_100m
SI_MetaG_1039680	SHBH1141	0.0812074	SI_100m
SI_MetaG_1039680	ZA3312c-A	14.4552	SI_100m
SI_MetaG_1039683	Arctic96B-7-A	30.5817	SI_130m
SI_MetaG_1039683	Arctic96B-7-B	15.8645	SI_130m
SI_MetaG_1039683	SHAN400	21.3627	SI_130m
SI_MetaG_1039683	SHBH1141	11.6417	SI_130m
SI_MetaG_1039683	ZA3312c-A	20.5494	SI_130m
SI_MetaG_1039686	Arctic96B-7-A	29.5351	SI_150m
SI_MetaG_1039686	Arctic96B-7-B	1.07658	SI_150m
SI_MetaG_1039686	SHAN400	18.3427	SI_150m
SI_MetaG_1039686	SHBH1141	44.9102	SI_150m
SI_MetaG_1039686	ZA3312c-A	6.13537	SI_150m
SI_MetaG_1039689	Arctic96B-7-A	24.2458	SI_200m
SI_MetaG_1039689	Arctic96B-7-B	0.734633	SI_200m
SI_MetaG_1039689	SHAN400	13.0547	SI_200m
SI_MetaG_1039689	SHBH1141	61.9649	SI_200m
SI_MetaG_1039692	Arctic96B-7-A	38.4742	SI_100m
SI_MetaG_1039692	Arctic96B-7-B	20.3962	SI_100m
SI_MetaG_1039692	SHAN400	26.4502	SI_100m
SI_MetaG_1039692	SHBH1141	0.199876	SI_100m
SI_MetaG_1039692	ZA3312c-A	14.4795	SI_100m
SI_MetaG_1039695	Arctic96B-7-A	25.993	SI_130m
SI_MetaG_1039695	Arctic96B-7-B	11.9163	SI_130m
SI_MetaG_1039695	SHAN400	18.0331	SI_130m
SI_MetaG_1039695	SHBH1141	29.2685	SI_130m
SI_MetaG_1039695	ZA3312c-A	14.7891	SI_130m
SI_MetaG_1039698	Arctic96B-7-A	29.195	SI_150m
SI_MetaG_1039698	Arctic96B-7-B	0.967517	SI_150m
SI_MetaG_1039698	SHAN400	19.6301	SI_150m
SI_MetaG_1039698	SHBH1141	44.2476	SI_150m
SI_MetaG_1039698	ZA3312c-A	5.95979	SI_150m
SI_MetaG_1039704	Arctic96B-7-A	1.3242	SI_10m
SI_MetaG_1039704	ZA3312c-A	98.6758	SI_10m
SI_MetaG_1039707	Arctic96B-7-A	27.597	SI_100m
SI_MetaG_1039707	Arctic96B-7-B	50.7188	SI_100m
SI_MetaG_1039707	SHAN400	0.267203	SI_100m
SI_MetaG_1039707	SHBH1141	0.190724	SI_100m
SI_MetaG_1039707	ZA3312c-A	21.2263	SI_100m
SI_MetaG_1039713	Arctic96B-7-A	17.7248	SI_135m
SI_MetaG_1039713	Arctic96B-7-B	8.25463	SI_135m
SI_MetaG_1039713	SHAN400	4.69615	SI_135m
SI_MetaG_1039713	SHBH1141	47.7725	SI_135m
SI_MetaG_1039713	ZA3312c-A	21.552	SI_135m
SI_MetaG_1039716	Arctic96B-7-A	19.377	SI_150m
SI_MetaG_1039716	Arctic96B-7-B	0.712361	SI_150m
SI_MetaG_1039716	SHAN400	21.8585	SI_150m
SI_MetaG_1039716	SHBH1141	55.774	SI_150m
SI_MetaG_1039716	ZA3312c-A	2.27811	SI_150m
SI_MetaG_1039719	Arctic96B-7-A	22.2929	SI_200m
SI_MetaG_1039719	Arctic96B-7-B	0.614211	SI_200m
SI_MetaG_1039719	SHAN400	16.0537	SI_200m
SI_MetaG_1039719	SHBH1141	61.0337	SI_200m
SI_MetaG_1039719	ZA3312c-A	0.00551886	SI_200m
SI_MetaG_1039722	Arctic96B-7-A	23.2481	SI_10m
SI_MetaG_1039722	Arctic96B-7-B	1.19766	SI_10m
SI_MetaG_1039722	SHAN400	14.9965	SI_10m
SI_MetaG_1039722	SHBH1141	60.5488	SI_10m
SI_MetaG_1039722	ZA3312c-A	0.00896568	SI_10m
SI_MetaG_1039725	Arctic96B-7-A	0.61335	SI_100m
SI_MetaG_1039725	Arctic96B-7-B	0.0481054	SI_100m
SI_MetaG_1039725	SHAN400	0.17989	SI_100m
SI_MetaG_1039725	SHBH1141	0.197003	SI_100m
SI_MetaG_1039725	ZA3312c-A	98.9617	SI_100m
SI_MetaG_1039728	Arctic96B-7-A	52.4716	SI_120m
SI_MetaG_1039728	Arctic96B-7-B	26.4083	SI_120m
SI_MetaG_1039728	SHAN400	1.53688	SI_120m
SI_MetaG_1039728	SHBH1141	2.56861	SI_120m
SI_MetaG_1039728	ZA3312c-A	17.0146	SI_120m
SI_MetaG_1039731	Arctic96B-7-A	33.3963	SI_135m
SI_MetaG_1039731	Arctic96B-7-B	15.1763	SI_135m
SI_MetaG_1039731	SHAN400	19.3925	SI_135m
SI_MetaG_1039731	SHBH1141	21.8399	SI_135m
SI_MetaG_1039731	ZA3312c-A	10.195	SI_135m
SI_MetaG_1039734	Arctic96B-7-A	22.5732	SI_150m
SI_MetaG_1039734	Arctic96B-7-B	4.11068	SI_150m
SI_MetaG_1039734	SHAN400	18.7335	SI_150m
SI_MetaG_1039734	SHBH1141	39.6189	SI_150m
SI_MetaG_1039734	ZA3312c-A	14.9638	SI_150m
SI_MetaG_1039737	Arctic96B-7-A	22.8189	SI_200m
SI_MetaG_1039737	Arctic96B-7-B	0.185937	SI_200m
SI_MetaG_1039737	SHAN400	15.4114	SI_200m
SI_MetaG_1039737	SHBH1141	59.381	SI_200m
SI_MetaG_1039737	ZA3312c-A	2.20267	SI_200m
SI_MetaG_1039740	Arctic96B-7-A	24.2715	SI_10m
SI_MetaG_1039740	Arctic96B-7-B	0.441562	SI_10m
SI_MetaG_1039740	SHAN400	17.1649	SI_10m
SI_MetaG_1039740	SHBH1141	57.321	SI_10m
SI_MetaG_1039740	ZA3312c-A	0.801055	SI_10m
SI_MetaG_1039743	Arctic96B-7-A	25.0734	SI_100m
SI_MetaG_1039743	Arctic96B-7-B	0.381117	SI_100m
SI_MetaG_1039743	SHAN400	14.1473	SI_100m
SI_MetaG_1039743	SHBH1141	60.1254	SI_100m
SI_MetaG_1039743	ZA3312c-A	0.272778	SI_100m
SI_MetaG_1039746	Arctic96B-7-A	37.1055	SI_120m
SI_MetaG_1039746	SHAN400	17.3118	SI_120m
SI_MetaG_1039746	SHBH1141	45.5827	SI_120m
SI_MetaG_1039749	Arctic96B-7-A	46.3742	SI_135m
SI_MetaG_1039749	Arctic96B-7-B	24.4498	SI_135m
SI_MetaG_1039749	SHAN400	10.0882	SI_135m
SI_MetaG_1039749	SHBH1141	5.78564	SI_135m
SI_MetaG_1039749	ZA3312c-A	13.3021	SI_135m
SI_MetaG_1039752	Arctic96B-7-A	21.9348	SI_150m
SI_MetaG_1039752	Arctic96B-7-B	9.5586	SI_150m
SI_MetaG_1039752	SHAN400	21.1781	SI_150m
SI_MetaG_1039752	SHBH1141	40.3792	SI_150m
SI_MetaG_1039752	ZA3312c-A	6.94935	SI_150m
SI_MetaG_1039755	Arctic96B-7-A	21.2333	SI_200m
SI_MetaG_1039755	Arctic96B-7-B	1.01039	SI_200m
SI_MetaG_1039755	SHAN400	14.6838	SI_200m
SI_MetaG_1039755	SHBH1141	48.579	SI_200m
SI_MetaG_1039755	ZA3312c-A	14.4936	SI_200m
SI_MetaG_1040232	Arctic96B-7-A	21.4657	SI_10m
SI_MetaG_1040232	Arctic96B-7-B	0.71156	SI_10m
SI_MetaG_1040232	SHAN400	13.989	SI_10m
SI_MetaG_1040232	SHBH1141	63.7473	SI_10m
SI_MetaG_1040232	ZA3312c-A	0.0864724	SI_10m
SI_MetaG_1040235	Arctic96B-7-A	21.1297	SI_110m
SI_MetaG_1040235	Arctic96B-7-B	0.377536	SI_110m
SI_MetaG_1040235	SHAN400	19.0353	SI_110m
SI_MetaG_1040235	SHBH1141	59.4352	SI_110m
SI_MetaG_1040235	ZA3312c-A	0.0222692	SI_110m
SI_MetaG_1040238	Arctic96B-7-A	20.7287	SI_120m
SI_MetaG_1040238	Arctic96B-7-B	0.777342	SI_120m
SI_MetaG_1040238	SHAN400	13.7132	SI_120m
SI_MetaG_1040238	SHBH1141	64.6422	SI_120m
SI_MetaG_1040238	ZA3312c-A	0.138572	SI_120m
SI_MetaG_1040241	Arctic96B-7-A	0.44006	SI_125m
SI_MetaG_1040241	Arctic96B-7-B	1.81971	SI_125m
SI_MetaG_1040241	SHAN400	0.182864	SI_125m
SI_MetaG_1040241	SHBH1141	0.0583373	SI_125m
SI_MetaG_1040241	ZA3312c-A	97.499	SI_125m
SI_MetaG_1040744	Arctic96B-7-A	35.6842	SI_165m
SI_MetaG_1040744	Arctic96B-7-B	21.0221	SI_165m
SI_MetaG_1040744	SHAN400	25.1748	SI_165m
SI_MetaG_1040744	SHBH1141	0.73883	SI_165m
SI_MetaG_1040744	ZA3312c-A	17.38	SI_165m
SI_MetaG_1040747	Arctic96B-7-A	33.1117	SI_165m
SI_MetaG_1040747	Arctic96B-7-B	19.5696	SI_165m
SI_MetaG_1040747	HF770D10	0.00924436	SI_165m
SI_MetaG_1040747	SHAN400	24.9344	SI_165m
SI_MetaG_1040747	SHBH1141	10.6992	SI_165m
SI_MetaG_1040747	ZA3312c-A	11.6695	SI_165m
SI_MetaG_1040747	ZA3312c-B	0.00631637	SI_165m
SI_MetaG_1040750	Arctic96B-7-A	28.0274	SI_165m
SI_MetaG_1040750	Arctic96B-7-B	19.4363	SI_165m
SI_MetaG_1040750	SHAN400	23.4665	SI_165m
SI_MetaG_1040750	SHBH1141	4.22651	SI_165m
SI_MetaG_1040750	ZA3312c-A	24.8432	SI_165m
SI_MetaG_1057018	Arctic96B-7-A	1.85315	SI_10m
SI_MetaG_1057018	Arctic96B-7-B	6.49009	SI_10m
SI_MetaG_1057018	SHAN400	0.0230435	SI_10m
SI_MetaG_1057018	SHBH1141	0.0484019	SI_10m
SI_MetaG_1057018	ZA3312c-A	91.5853	SI_10m
SI_MetaG_1057019	Arctic96B-7-A	23.1009	SI_100m
SI_MetaG_1057019	Arctic96B-7-B	13.7279	SI_100m
SI_MetaG_1057019	HF770D10	0.0104292	SI_100m
SI_MetaG_1057019	SHAN400	18.8628	SI_100m
SI_MetaG_1057019	SHBH1141	34.1022	SI_100m
SI_MetaG_1057019	ZA3312c-A	10.1958	SI_100m
SI_MetaG_1057020	Arctic96B-7-A	19.5561	SI_120m
SI_MetaG_1057020	Arctic96B-7-B	1.27624	SI_120m
SI_MetaG_1057020	SHAN400	16.5619	SI_120m
SI_MetaG_1057020	SHBH1141	58.2113	SI_120m
SI_MetaG_1057020	ZA3312c-A	4.39436	SI_120m
SI_MetaG_1057021	Arctic96B-7-A	19.9298	SI_135m
SI_MetaG_1057021	Arctic96B-7-B	0.750008	SI_135m
SI_MetaG_1057021	SHAN400	17.5933	SI_135m
SI_MetaG_1057021	SHBH1141	60.0693	SI_135m
SI_MetaG_1057021	ZA3312c-A	1.6576	SI_135m
SI_MetaG_1057022	Arctic96B-7-A	19.362	SI_150m
SI_MetaG_1057022	Arctic96B-7-B	8.67999	SI_150m
SI_MetaG_1057022	HF770D10	0.00302424	SI_150m
SI_MetaG_1057022	SHAN400	15.2326	SI_150m
SI_MetaG_1057022	SHBH1141	47.7343	SI_150m
SI_MetaG_1057022	ZA3312c-A	8.98811	SI_150m
SI_MetaG_1057023	Arctic96B-7-A	18.1915	SI_165m
SI_MetaG_1057023	Arctic96B-7-B	9.4876	SI_165m
SI_MetaG_1057023	HF770D10	0.00262169	SI_165m
SI_MetaG_1057023	SHAN400	14.832	SI_165m
SI_MetaG_1057023	SHBH1141	48.2425	SI_165m
SI_MetaG_1057023	ZA3312c-A	9.24378	SI_165m
SI4093112	Arctic96B-7-A	36.2844	LP_500m
SI4093112	Arctic96B-7-B	5.555	LP_500m
SI4093112	HF770D10	46.8623	LP_500m
SI4093112	SHAN400	0.36391	LP_500m
SI4093112	ZA3312c-A	10.9345	LP_500m
SI4093113	Arctic96B-7-B	0.101377	LP_10m
SI4093113	ZA3312c-A	99.7854	LP_10m
SI4093113	ZA3312c-B	0.113187	LP_10m
SI4093125	Arctic96B-7-A	33.1299	LP_500m
SI4093125	Arctic96B-7-B	5.43191	LP_500m
SI4093125	HF770D10	53.1929	LP_500m
SI4093125	SHAN400	1.22944	LP_500m
SI4093125	ZA3312c-A	6.82675	LP_500m
SI4093125	ZA3312c-B	0.189139	LP_500m
SI4093127	Arctic96B-7-A	22.956	LP_1000m
SI4093127	Arctic96B-7-B	1.97293	LP_1000m
SI4093127	HF770D10	73.9093	LP_1000m
SI4093127	ZA3312c-A	0.33209	LP_1000m
SI4093127	ZA3312c-B	0.829688	LP_1000m
SI4093128	Arctic96B-7-A	12.0201	LP_1300m
SI4093128	Arctic96B-7-B	0.856738	LP_1300m
SI4093128	HF770D10	85.853	LP_1300m
SI4093128	SHAN400	0.079783	LP_1300m
SI4093128	ZA3312c-A	0.50713	LP_1300m
SI4093128	ZA3312c-B	0.683227	LP_1300m
SI4093129	Arctic96B-7-A	13.446	LP_1000m
SI4093129	Arctic96B-7-B	1.11099	LP_1000m
SI4093129	HF770D10	83.9131	LP_1000m
SI4093129	ZA3312c-A	0.286108	LP_1000m
SI4093129	ZA3312c-B	1.24382	LP_1000m
SI4093130	Arctic96B-7-A	30.3568	LP_500m
SI4093130	Arctic96B-7-B	3.49133	LP_500m
SI4093130	HF770D10	58.8434	LP_500m
SI4093130	SHAN400	0.149125	LP_500m
SI4093130	SHBH1141	0.0787155	LP_500m
SI4093130	ZA3312c-A	6.92525	LP_500m
SI4093130	ZA3312c-B	0.155379	LP_500m
SI4093131	Arctic96B-7-A	13.9626	LP_500m
SI4093131	Arctic96B-7-B	1.51148	LP_500m
SI4093131	HF770D10	79.1879	LP_500m
SI4093131	SHAN400	0.0815791	LP_500m
SI4093131	ZA3312c-A	5.25643	LP_500m
SI4093132	Arctic96B-7-A	11.0017	LP_1000m
SI4093132	Arctic96B-7-B	1.73403	LP_1000m
SI4093132	HF770D10	86.0226	LP_1000m
SI4093132	SHAN400	0.0693435	LP_1000m
SI4093132	ZA3312c-A	0.432666	LP_1000m
SI4093132	ZA3312c-B	0.73972	LP_1000m
SI4093144	Arctic96B-7-A	0.895789	SI_10m
SI4093144	Arctic96B-7-B	40.174	SI_10m
SI4093144	SHAN400	0.0432896	SI_10m
SI4093144	ZA3312c-A	58.8869	SI_10m
SI4093145	Arctic96B-7-A	36.9699	SI_100m
SI4093145	Arctic96B-7-B	19.5433	SI_100m
SI4093145	SHAN400	23.8757	SI_100m
SI4093145	SHBH1141	0.200164	SI_100m
SI4093145	ZA3312c-A	19.411	SI_100m
SI4093146	Arctic96B-7-A	31.8859	SI_120m
SI4093146	Arctic96B-7-B	17.5132	SI_120m
SI4093146	HF770D10	0.0085441	SI_120m
SI4093146	SHAN400	32.6905	SI_120m
SI4093146	SHBH1141	7.12133	SI_120m
SI4093146	ZA3312c-A	10.7804	SI_120m
SI4093147	Arctic96B-7-A	31.9944	SI_135m
SI4093147	Arctic96B-7-B	15.6158	SI_135m
SI4093147	HF770D10	0.00623486	SI_135m
SI4093147	SHAN400	28.3688	SI_135m
SI4093147	SHBH1141	19.1863	SI_135m
SI4093147	ZA3312c-A	4.82849	SI_135m
SI4093148	Arctic96B-7-A	27.9262	SI_150m
SI4093148	Arctic96B-7-B	3.34013	SI_150m
SI4093148	SHAN400	24.3886	SI_150m
SI4093148	SHBH1141	44.269	SI_150m
SI4093148	ZA3312c-A	0.0761495	SI_150m
SI4093149	Arctic96B-7-A	4.45192	SI_200m
SI4093149	Arctic96B-7-B	0.488804	SI_200m
SI4093149	SHAN400	22.9139	SI_200m
SI4093149	SHBH1141	72.1454	SI_200m
SI4096364	Arctic96B-7-A	12.9228	LP_1000m
SI4096364	Arctic96B-7-B	1.60378	LP_1000m
SI4096364	HF770D10	84.4424	LP_1000m
SI4096364	ZA3312c-A	0.215066	LP_1000m
SI4096364	ZA3312c-B	0.815982	LP_1000m
SI4096365	Arctic96B-7-A	39.1503	LP_2000m
SI4096365	Arctic96B-7-B	20.3212	LP_2000m
SI4096365	SHAN400	24.5732	LP_2000m
SI4096365	SHBH1141	0.444189	LP_2000m
SI4096365	ZA3312c-A	15.5111	LP_2000m
SI4096367	Arctic96B-7-A	51.1706	LP_500m
SI4096367	Arctic96B-7-B	6.16632	LP_500m
SI4096367	HF770D10	24.9042	LP_500m
SI4096367	SHAN400	4.14027	LP_500m
SI4096367	SHBH1141	0.960015	LP_500m
SI4096367	ZA3312c-A	12.6586	LP_500m
SI4096368	ZA3312c-A	100	LP_10m
SI4096369	Arctic96B-7-A	6.72217	LP_2000m
SI4096369	Arctic96B-7-B	0.443257	LP_2000m
SI4096369	HF770D10	92.1122	LP_2000m
SI4096369	ZA3312c-A	0.0935238	LP_2000m
SI4096369	ZA3312c-B	0.628882	LP_2000m
SI4096370	ZA3312c-A	100	LP_10m
SI4096371	Arctic96B-7-A	25.5498	LP_500m
SI4096371	Arctic96B-7-B	4.68206	LP_500m
SI4096371	HF770D10	67.3978	LP_500m
SI4096371	SHBH1141	0.105575	LP_500m
SI4096371	ZA3312c-A	1.97333	LP_500m
SI4096371	ZA3312c-B	0.291433	LP_500m
SI4096373	Arctic96B-7-A	8.29432	LP_2000m
SI4096373	Arctic96B-7-B	0.732709	LP_2000m
SI4096373	HF770D10	89.4005	LP_2000m
SI4096373	ZA3312c-B	1.57247	LP_2000m
SI4096375	Arctic96B-7-A	4.42619	LP_2000m
SI4096375	Arctic96B-7-B	0.539034	LP_2000m
SI4096375	HF770D10	92.6233	LP_2000m
SI4096375	SHAN400	0.793414	LP_2000m
SI4096375	SHBH1141	0.128685	LP_2000m
SI4096375	ZA3312c-A	0.409726	LP_2000m
SI4096375	ZA3312c-B	1.07968	LP_2000m
SI4096377	Arctic96B-7-A	55.4046	LP_500m
SI4096377	Arctic96B-7-B	3.52167	LP_500m
SI4096377	HF770D10	23.3286	LP_500m
SI4096377	ZA3312c-A	17.7452	LP_500m
SI4096378	Arctic96B-7-A	28.2619	LP_1000m
SI4096378	Arctic96B-7-B	0.582581	LP_1000m
SI4096378	HF770D10	27.655	LP_1000m
SI4096378	SHAN400	32.4036	LP_1000m
SI4096378	SHBH1141	1.12625	LP_1000m
SI4096378	ZA3312c-A	9.62344	LP_1000m
SI4096378	ZA3312c-B	0.347277	LP_1000m
SI4096379	Arctic96B-7-A	6.05755	LP_2000m
SI4096379	Arctic96B-7-B	1.11759	LP_2000m
SI4096379	HF770D10	92.1622	LP_2000m
SI4096379	ZA3312c-B	0.662676	LP_2000m
SI4096381	Arctic96B-7-A	27.0408	LP_500m
SI4096381	Arctic96B-7-B	2.83037	LP_500m
SI4096381	HF770D10	58.2103	LP_500m
SI4096381	SHAN400	0.583751	LP_500m
SI4096381	SHBH1141	0.240647	LP_500m
SI4096381	ZA3312c-A	10.725	LP_500m
SI4096381	ZA3312c-B	0.369169	LP_500m
SI4096382	Arctic96B-7-A	62.4433	LP_1000m
SI4096382	Arctic96B-7-B	5.58362	LP_1000m
SI4096382	HF770D10	30.3539	LP_1000m
SI4096382	ZA3312c-B	1.61924	LP_1000m
SI4096383	Arctic96B-7-A	13.0418	LP_1300m
SI4096383	Arctic96B-7-B	2.15148	LP_1300m
SI4096383	HF770D10	83.4454	LP_1300m
SI4096383	SHAN400	0.185017	LP_1300m
SI4096383	ZA3312c-A	0.35384	LP_1300m
SI4096383	ZA3312c-B	0.822446	LP_1300m
SI4096385	Arctic96B-7-A	26.429	LP_500m
SI4096385	Arctic96B-7-B	5.34752	LP_500m
SI4096385	HF770D10	58.8553	LP_500m
SI4096385	ZA3312c-A	8.77781	LP_500m
SI4096385	ZA3312c-B	0.590374	LP_500m
SI4096386	Arctic96B-7-A	13.1832	LP_1000m
SI4096386	Arctic96B-7-B	1.13858	LP_1000m
SI4096386	HF770D10	83.8691	LP_1000m
SI4096386	SHAN400	0.125048	LP_1000m
SI4096386	SHBH1141	0.206762	LP_1000m
SI4096386	ZA3312c-A	0.29666	LP_1000m
SI4096386	ZA3312c-B	1.1807	LP_1000m
SI4096387	Arctic96B-7-A	10.4767	LP_2000m
SI4096387	Arctic96B-7-B	0.841592	LP_2000m
SI4096387	HF770D10	87.0299	LP_2000m
SI4096387	ZA3312c-A	0.630068	LP_2000m
SI4096387	ZA3312c-B	1.02176	LP_2000m
SI4096389	Arctic96B-7-A	5.8327	LP_2000m
SI4096389	Arctic96B-7-B	0.642819	LP_2000m
SI4096389	HF770D10	92.6226	LP_2000m
SI4096389	SHAN400	0.101535	LP_2000m
SI4096389	ZA3312c-A	0.234002	LP_2000m
SI4096389	ZA3312c-B	0.566355	LP_2000m
SI4096390	ZA3312c-A	100	LP_10m
SI4096391	Arctic96B-7-A	61.0208	LP_500m
SI4096391	HF770D10	37.5509	LP_500m
SI4096391	ZA3312c-A	1.42831	LP_500m
SI4096392	Arctic96B-7-A	8.08509	LP_1000m
SI4096392	Arctic96B-7-B	1.03945	LP_1000m
SI4096392	HF770D10	89.8219	LP_1000m
SI4096392	SHBH1141	0.0316551	LP_1000m
SI4096392	ZA3312c-B	1.02193	LP_1000m
SI4096394	Arctic96B-7-A	35.0223	LP_500m
SI4096394	Arctic96B-7-B	4.02706	LP_500m
SI4096394	HF770D10	48.9197	LP_500m
SI4096394	SHAN400	0.382267	LP_500m
SI4096394	SHBH1141	0.0874697	LP_500m
SI4096394	ZA3312c-A	11.5612	LP_500m
SI4096395	Arctic96B-7-A	52.6242	LP_500m
SI4096395	Arctic96B-7-B	3.51924	LP_500m
SI4096395	HF770D10	29.983	LP_500m
SI4096395	ZA3312c-A	13.8735	LP_500m
SI4096396	Arctic96B-7-A	31.2623	LP_1000m
SI4096396	Arctic96B-7-B	3.95532	LP_1000m
SI4096396	HF770D10	60.39	LP_1000m
SI4096396	ZA3312c-B	4.39237	LP_1000m
SI4096398	Arctic96B-7-A	41.7737	LP_500m
SI4096398	Arctic96B-7-B	4.71584	LP_500m
SI4096398	HF770D10	39.5825	LP_500m
SI4096398	ZA3312c-A	13.928	LP_500m
SI4096399	Arctic96B-7-A	40.5754	LP_1000m
SI4096399	Arctic96B-7-B	2.64785	LP_1000m
SI4096399	HF770D10	8.11554	LP_1000m
SI4096399	SHAN400	28.1178	LP_1000m
SI4096399	SHBH1141	0.586358	LP_1000m
SI4096399	ZA3312c-A	19.9467	LP_1000m
SI4096399	ZA3312c-B	0.0104152	LP_1000m
SI4096400	Arctic96B-7-A	40.4297	LP_500m
SI4096400	Arctic96B-7-B	0.30655	LP_500m
SI4096400	HF770D10	11.5038	LP_500m
SI4096400	SHAN400	34.6584	LP_500m
SI4096400	SHBH1141	0.770358	LP_500m
SI4096400	ZA3312c-A	12.2482	LP_500m
SI4096400	ZA3312c-B	0.0830372	LP_500m
SI4096401	Arctic96B-7-A	10.1459	LP_1000m
SI4096401	Arctic96B-7-B	0.60945	LP_1000m
SI4096401	HF770D10	88.3564	LP_1000m
SI4096401	ZA3312c-B	0.888259	LP_1000m
SI4096402	Arctic96B-7-A	30.1026	LP_500m
SI4096402	Arctic96B-7-B	4.34825	LP_500m
SI4096402	HF770D10	59.3011	LP_500m
SI4096402	SHAN400	0.623898	LP_500m
SI4096402	ZA3312c-A	5.10623	LP_500m
SI4096402	ZA3312c-B	0.517927	LP_500m
SI4096403	Arctic96B-7-A	19.4171	LP_1000m
SI4096403	Arctic96B-7-B	2.90083	LP_1000m
SI4096403	HF770D10	76.8367	LP_1000m
SI4096403	ZA3312c-B	0.845426	LP_1000m
SI4096404	Arctic96B-7-A	5.80248	LP_2000m
SI4096404	Arctic96B-7-B	0.135382	LP_2000m
SI4096404	HF770D10	93.2628	LP_2000m
SI4096404	ZA3312c-B	0.799316	LP_2000m
SI4096405	Arctic96B-7-A	30.0883	LP_500m
SI4096405	Arctic96B-7-B	2.73253	LP_500m
SI4096405	HF770D10	55.2203	LP_500m
SI4096405	SHAN400	3.93061	LP_500m
SI4096405	SHBH1141	2.89902	LP_500m
SI4096405	ZA3312c-A	4.88665	LP_500m
SI4096405	ZA3312c-B	0.242537	LP_500m
SI4096409	Arctic96B-7-A	100	SI_10m
SI4096410	Arctic96B-7-A	43.16	SI_100m
SI4096410	Arctic96B-7-B	25.6766	SI_100m
SI4096410	SHAN400	1.27106	SI_100m
SI4096410	SHBH1141	0.0893894	SI_100m
SI4096410	ZA3312c-A	29.8029	SI_100m
SI4096411	Arctic96B-7-A	42.5799	SI_120m
SI4096411	Arctic96B-7-B	27.6795	SI_120m
SI4096411	SHAN400	0.646813	SI_120m
SI4096411	SHBH1141	0.0340083	SI_120m
SI4096411	ZA3312c-A	29.0597	SI_120m
SI4096412	Arctic96B-7-A	32.8597	SI_135m
SI4096412	Arctic96B-7-B	17.2617	SI_135m
SI4096412	SHAN400	27.7504	SI_135m
SI4096412	SHBH1141	3.35833	SI_135m
SI4096412	ZA3312c-A	18.7699	SI_135m
SI4096413	Arctic96B-7-A	33.5237	SI_150m
SI4096413	Arctic96B-7-B	2.55744	SI_150m
SI4096413	SHAN400	29.0889	SI_150m
SI4096413	SHBH1141	17.0587	SI_150m
SI4096413	ZA3312c-A	17.7712	SI_150m
SI4096414	Arctic96B-7-A	18.5506	SI_200m
SI4096414	Arctic96B-7-B	0.57791	SI_200m
SI4096414	SHAN400	19.4384	SI_200m
SI4096414	SHBH1141	61.4284	SI_200m
SI4096414	ZA3312c-A	0.0047322	SI_200m
SI4096416	Arctic96B-7-A	25.3577	SI_100m
SI4096416	Arctic96B-7-B	33.9525	SI_100m
SI4096416	SHAN400	6.56506	SI_100m
SI4096416	SHBH1141	0.5455	SI_100m
SI4096416	ZA3312c-A	33.5469	SI_100m
SI4096416	ZA3312c-B	0.0323411	SI_100m
SI4096417	Arctic96B-7-A	37.152	SI_120m
SI4096417	Arctic96B-7-B	24.1482	SI_120m
SI4096417	SHAN400	22.9794	SI_120m
SI4096417	SHBH1141	2.01553	SI_120m
SI4096417	ZA3312c-A	13.7048	SI_120m
SI4096418	Arctic96B-7-A	34.0755	SI_135m
SI4096418	Arctic96B-7-B	9.99532	SI_135m
SI4096418	SHAN400	28.6825	SI_135m
SI4096418	SHBH1141	10.0527	SI_135m
SI4096418	ZA3312c-A	17.1939	SI_135m
SI4096419	Arctic96B-7-A	18.7413	SI_150m
SI4096419	Arctic96B-7-B	1.03494	SI_150m
SI4096419	SHAN400	50.0331	SI_150m
SI4096419	SHBH1141	25.1589	SI_150m
SI4096419	ZA3312c-A	5.03172	SI_150m
SI4096420	Arctic96B-7-A	10.292	SI_200m
SI4096420	Arctic96B-7-B	0.871169	SI_200m
SI4096420	SHAN400	30.9507	SI_200m
SI4096420	SHBH1141	57.8861	SI_200m
SI4096421	Arctic96B-7-A	0.673652	SI_10m
SI4096421	Arctic96B-7-B	49.5526	SI_10m
SI4096421	ZA3312c-A	49.7738	SI_10m
SI4096422	Arctic96B-7-A	33.396	SI_100m
SI4096422	Arctic96B-7-B	15.4772	SI_100m
SI4096422	SHAN400	32.5376	SI_100m
SI4096422	SHBH1141	3.60911	SI_100m
SI4096422	ZA3312c-A	14.9802	SI_100m
SI4096423	Arctic96B-7-A	25.6214	SI_120m
SI4096423	Arctic96B-7-B	11.407	SI_120m
SI4096423	HF770D10	0.0106123	SI_120m
SI4096423	SHAN400	22.3396	SI_120m
SI4096423	SHBH1141	24.4255	SI_120m
SI4096423	ZA3312c-A	16.196	SI_120m
SI4096424	Arctic96B-7-A	27.7534	SI_135m
SI4096424	Arctic96B-7-B	7.97228	SI_135m
SI4096424	SHAN400	27.041	SI_135m
SI4096424	SHBH1141	24.6741	SI_135m
SI4096424	ZA3312c-A	12.5593	SI_135m
SI4096425	Arctic96B-7-A	33.8515	SI_150m
SI4096425	Arctic96B-7-B	1.50024	SI_150m
SI4096425	SHAN400	30.4291	SI_150m
SI4096425	SHBH1141	16.5263	SI_150m
SI4096425	ZA3312c-A	17.6928	SI_150m
SI4096426	Arctic96B-7-A	19.2223	SI_200m
SI4096426	Arctic96B-7-B	0.370374	SI_200m
SI4096426	SHAN400	18.5356	SI_200m
SI4096426	SHBH1141	61.8717	SI_200m
SI4096428	Arctic96B-7-A	38.1297	SI_100m
SI4096428	Arctic96B-7-B	30.0874	SI_100m
SI4096428	SHAN400	2.73527	SI_100m
SI4096428	SHBH1141	0.0598341	SI_100m
SI4096428	ZA3312c-A	28.9879	SI_100m
SI4096429	Arctic96B-7-A	27.078	SI_120m
SI4096429	Arctic96B-7-B	12.9289	SI_120m
SI4096429	SHAN400	20.2995	SI_120m
SI4096429	SHBH1141	31.0732	SI_120m
SI4096429	ZA3312c-A	8.62044	SI_120m
SI4096430	Arctic96B-7-A	21.6721	SI_135m
SI4096430	Arctic96B-7-B	3.26402	SI_135m
SI4096430	SHAN400	17.9029	SI_135m
SI4096430	SHBH1141	57.1609	SI_135m
SI4096431	Arctic96B-7-A	22.9104	SI_150m
SI4096431	Arctic96B-7-B	0.81042	SI_150m
SI4096431	HF770D10	0.00711067	SI_150m
SI4096431	SHAN400	20.0684	SI_150m
SI4096431	SHBH1141	56.1922	SI_150m
SI4096431	ZA3312c-A	0.0114718	SI_150m
SI4096432	Arctic96B-7-A	0.269976	SI_200m
SI4096432	Arctic96B-7-B	1.00202	SI_200m
SI4096432	SHAN400	14.9461	SI_200m
SI4096432	SHBH1141	83.7819	SI_200m
SI4096433	Arctic96B-7-A	0.242575	SI_10m
SI4096433	Arctic96B-7-B	0.165343	SI_10m
SI4096433	SHAN400	0.095063	SI_10m
SI4096433	ZA3312c-A	99.497	SI_10m
SI4096434	Arctic96B-7-A	25.8357	SI_100m
SI4096434	Arctic96B-7-B	27.4273	SI_100m
SI4096434	SHAN400	1.06445	SI_100m
SI4096434	SHBH1141	15.9565	SI_100m
SI4096434	ZA3312c-A	29.666	SI_100m
SI4096434	ZA3312c-B	0.0500232	SI_100m
SI4096435	Arctic96B-7-A	21.2799	SI_120m
SI4096435	Arctic96B-7-B	1.17088	SI_120m
SI4096435	SHAN400	18.7113	SI_120m
SI4096435	SHBH1141	58.8253	SI_120m
SI4096435	ZA3312c-A	0.0126762	SI_120m
SI4096436	Arctic96B-7-A	18.6337	SI_135m
SI4096436	Arctic96B-7-B	0.637384	SI_135m
SI4096436	SHAN400	22.2894	SI_135m
SI4096436	SHBH1141	58.4156	SI_135m
SI4096436	ZA3312c-A	0.0239598	SI_135m
SI4096437	Arctic96B-7-A	3.25545	SI_150m
SI4096437	Arctic96B-7-B	0.346778	SI_150m
SI4096437	SHAN400	21.5464	SI_150m
SI4096437	SHBH1141	74.8514	SI_150m
SI4096438	Arctic96B-7-A	0.0565175	SI_200m
SI4096438	Arctic96B-7-B	0.49233	SI_200m
SI4096438	SHAN400	2.07024	SI_200m
SI4096438	SHBH1141	97.3809	SI_200m
SI4096439	Arctic96B-7-A	0.70953	SI_10m
SI4096439	Arctic96B-7-B	74.8581	SI_10m
SI4096439	ZA3312c-A	24.4323	SI_10m
SI4096440	Arctic96B-7-A	36.7351	SI_100m
SI4096440	Arctic96B-7-B	19.0081	SI_100m
SI4096440	SHAN400	31.8801	SI_100m
SI4096440	SHBH1141	1.13218	SI_100m
SI4096440	ZA3312c-A	11.2445	SI_100m
SI4096441	Arctic96B-7-A	30.8265	SI_120m
SI4096441	Arctic96B-7-B	7.35373	SI_120m
SI4096441	SHAN400	24.9761	SI_120m
SI4096441	SHBH1141	36.4932	SI_120m
SI4096441	ZA3312c-A	0.350453	SI_120m
SI4096442	Arctic96B-7-A	29.8785	SI_135m
SI4096442	Arctic96B-7-B	2.72759	SI_135m
SI4096442	SHAN400	28.7677	SI_135m
SI4096442	SHBH1141	38.6	SI_135m
SI4096442	ZA3312c-A	0.0262122	SI_135m
SI4096443	Arctic96B-7-A	20.2249	SI_150m
SI4096443	Arctic96B-7-B	0.686245	SI_150m
SI4096443	HF770D10	0.013866	SI_150m
SI4096443	SHAN400	18.7139	SI_150m
SI4096443	SHBH1141	60.357	SI_150m
SI4096443	ZA3312c-A	0.00413212	SI_150m
SI4096444	Arctic96B-7-A	20.7534	SI_200m
SI4096444	Arctic96B-7-B	0.628767	SI_200m
SI4096444	HF770D10	0.0505039	SI_200m
SI4096444	SHAN400	18.4526	SI_200m
SI4096444	SHBH1141	60.1148	SI_200m
SI4096446	Arctic96B-7-A	39.3199	SI_100m
SI4096446	Arctic96B-7-B	20.1796	SI_100m
SI4096446	SHAN400	24.6512	SI_100m
SI4096446	SHBH1141	0.438953	SI_100m
SI4096446	ZA3312c-A	15.4104	SI_100m
SI4096447	Arctic96B-7-A	50.5925	SI_120m
SI4096447	Arctic96B-7-B	3.79826	SI_120m
SI4096447	SHAN400	44.0884	SI_120m
SI4096447	SHBH1141	1.46846	SI_120m
SI4096447	ZA3312c-A	0.0524176	SI_120m
SI4096448	Arctic96B-7-A	53.0332	SI_135m
SI4096448	Arctic96B-7-B	3.15346	SI_135m
SI4096448	SHAN400	43.0775	SI_135m
SI4096448	SHBH1141	0.735838	SI_135m
SI4096449	Arctic96B-7-A	14.4077	SI_150m
SI4096449	Arctic96B-7-B	1.11021	SI_150m
SI4096449	SHAN400	32.4441	SI_150m
SI4096449	SHBH1141	52.038	SI_150m
SI4096450	Arctic96B-7-A	21.6	SI_200m
SI4096450	Arctic96B-7-B	0.782472	SI_200m
SI4096450	SHAN400	23.553	SI_200m
SI4096450	SHBH1141	54.0597	SI_200m
SI4096450	ZA3312c-A	0.00478929	SI_200m
SI4096451	Arctic96B-7-A	39.8955	SI_100m
SI4096451	Arctic96B-7-B	17.9608	SI_100m
SI4096451	SHAN400	14.202	SI_100m
SI4096451	SHBH1141	0.386281	SI_100m
SI4096451	ZA3312c-A	27.5553	SI_100m
SI4096452	Arctic96B-7-A	9.38928	SI_150m
SI4096452	Arctic96B-7-B	1.00686	SI_150m
SI4096452	SHAN400	29.318	SI_150m
SI4096452	SHBH1141	50.0729	SI_150m
SI4096452	ZA3312c-A	10.213	SI_150m
SI4096453	Arctic96B-7-A	14.6101	SI_200m
SI4096453	Arctic96B-7-B	0.749554	SI_200m
SI4096453	SHAN400	17.5653	SI_200m
SI4096453	SHBH1141	65.0164	SI_200m
SI4096453	ZA3312c-A	2.05495	SI_200m
SI4096453	ZA3312c-B	0.00361159	SI_200m
SRR064444	Arctic96B-7-A	0.23914	ETSP_50-65m
SRR064444	Arctic96B-7-B	59.0119	ETSP_50-65m
SRR064444	ZA3312c-A	39.8096	ETSP_50-65m
SRR064444	ZA3312c-B	0.939375	ETSP_50-65m
SRR064446	Arctic96B-7-A	20.8012	ETSP_70-85m
SRR064446	Arctic96B-7-B	61.6724	ETSP_70-85m
SRR064446	HF770D10	1.64654	ETSP_70-85m
SRR064446	SHAN400	0.360292	ETSP_70-85m
SRR064446	ZA3312c-A	14.5846	ETSP_70-85m
SRR064446	ZA3312c-B	0.934922	ETSP_70-85m
SRR064448	Arctic96B-7-A	71.3748	ETSP_110-200m
SRR064448	Arctic96B-7-B	12.1249	ETSP_110-200m
SRR064448	HF770D10	12.0272	ETSP_110-200m
SRR064448	SHBH1141	0.165889	ETSP_110-200m
SRR064448	ZA3312c-A	3.56819	ETSP_110-200m
SRR064448	ZA3648c	0.739044	ETSP_110-200m
SRR064450	Arctic96B-7-A	71.5225	ETSP_110-200m
SRR064450	Arctic96B-7-B	13.0369	ETSP_110-200m
SRR064450	HF770D10	11.9597	ETSP_110-200m
SRR064450	ZA3312c-A	0.71152	ETSP_110-200m
SRR064450	ZA3312c-B	2.76947	ETSP_110-200m
SRR070081	Arctic96B-7-A	72.7042	ETSP_70-85m
SRR070081	Arctic96B-7-B	15.6448	ETSP_70-85m
SRR070081	HF770D10	10.4892	ETSP_70-85m
SRR070081	ZA3312c-A	0.249135	ETSP_70-85m
SRR070081	ZA3312c-B	0.39532	ETSP_70-85m
SRR070081	ZA3648c	0.51741	ETSP_70-85m
SRR070082	Arctic96B-7-A	78.1335	ETSP_110-200m
SRR070082	Arctic96B-7-B	5.06132	ETSP_110-200m
SRR070082	HF770D10	14.9684	ETSP_110-200m
SRR070082	ZA3312c-B	1.4625	ETSP_110-200m
SRR070082	ZA3648c	0.37435	ETSP_110-200m
SRR070083	Arctic96B-7-A	71.7735	ETSP_70-85m
SRR070083	Arctic96B-7-B	16.9779	ETSP_70-85m
SRR070083	HF770D10	5.37131	ETSP_70-85m
SRR070083	SHAN400	0.536638	ETSP_70-85m
SRR070083	ZA3312c-A	4.58394	ETSP_70-85m
SRR070083	ZA3312c-B	0.258303	ETSP_70-85m
SRR070083	ZA3648c	0.498445	ETSP_70-85m
SRR070084	Arctic96B-7-A	73.759	ETSP_110-200m
SRR070084	Arctic96B-7-B	12.4541	ETSP_110-200m
SRR070084	HF770D10	10.7696	ETSP_110-200m
SRR070084	SHAN400	0.725104	ETSP_110-200m
SRR070084	SHBH1141	0.0554573	ETSP_110-200m
SRR070084	ZA3312c-A	1.66715	ETSP_110-200m
SRR070084	ZA3312c-B	0.478245	ETSP_110-200m
SRR070084	ZA3648c	0.0913124	ETSP_110-200m
SRR304656	Arctic96B-7-A	7.33601	ETSP_50-65m
SRR304656	Arctic96B-7-B	67.2966	ETSP_50-65m
SRR304656	HF770D10	0.196902	ETSP_50-65m
SRR304656	ZA3312c-A	24.9918	ETSP_50-65m
SRR304656	ZA3312c-B	0.178723	ETSP_50-65m
SRR304668	Arctic96B-7-A	24.5073	ETSP_500-800m
SRR304668	Arctic96B-7-B	9.4354	ETSP_500-800m
SRR304668	HF770D10	58.2557	ETSP_500-800m
SRR304668	SHAN400	0.559805	ETSP_500-800m
SRR304668	ZA3312c-A	0.610123	ETSP_500-800m
SRR304668	ZA3312c-B	0.544046	ETSP_500-800m
SRR304668	ZA3648c	6.08756	ETSP_500-800m
SRR304671	Arctic96B-7-A	0.272271	ETSP_35m
SRR304671	Arctic96B-7-B	52.083	ETSP_35m
SRR304671	ZA3312c-A	44.4051	ETSP_35m
SRR304671	ZA3312c-B	3.23957	ETSP_35m
SRR304672	Arctic96B-7-A	0.564258	ETSP_50-65m
SRR304672	Arctic96B-7-B	63.4817	ETSP_50-65m
SRR304672	ZA3312c-A	31.8166	ETSP_50-65m
SRR304672	ZA3312c-B	4.13749	ETSP_50-65m
SRR304673	Arctic96B-7-A	76.4956	ETSP_110-200m
SRR304673	Arctic96B-7-B	10.0456	ETSP_110-200m
SRR304673	HF770D10	12.0093	ETSP_110-200m
SRR304673	SHBH1141	0.238455	ETSP_110-200m
SRR304673	ZA3312c-B	0.777667	ETSP_110-200m
SRR304673	ZA3648c	0.433416	ETSP_110-200m
SRR304674	Arctic96B-7-A	36.6141	ETSP_50-65m
SRR304674	Arctic96B-7-B	48.8149	ETSP_50-65m
SRR304674	HF770D10	0.426837	ETSP_50-65m
SRR304674	ZA3312c-A	13.7453	ETSP_50-65m
SRR304674	ZA3312c-B	0.398859	ETSP_50-65m
SRR304680	Arctic96B-7-A	80.5926	ETSP_110-200m
SRR304680	Arctic96B-7-B	7.32173	ETSP_110-200m
SRR304680	HF770D10	9.84857	ETSP_110-200m
SRR304680	SHAN400	0.231424	ETSP_110-200m
SRR304680	ZA3312c-A	1.37459	ETSP_110-200m
SRR304680	ZA3312c-B	0.412662	ETSP_110-200m
SRR304680	ZA3648c	0.218376	ETSP_110-200m
SRR304683	Arctic96B-7-A	9.28165	ETSP_500-800m
SRR304683	Arctic96B-7-B	1.17652	ETSP_500-800m
SRR304683	HF770D10	75.697	ETSP_500-800m
SRR304683	ZA3312c-B	0.818494	ETSP_500-800m
SRR304683	ZA3648c	13.0264	ETSP_500-800m
SRR304684	Arctic96B-7-A	0.324082	ETSP_15m
SRR304684	Arctic96B-7-B	4.78286	ETSP_15m
SRR304684	HF770D10	0.191879	ETSP_15m
SRR304684	ZA3312c-A	89.8363	ETSP_15m
SRR304684	ZA3312c-B	4.86483	ETSP_15m

## Sheet: Sheet2
Supplementary Data 4. Summary of relative abundance of Marinimicrobia clades recruited from metagenomes
Metagenome Study	Metagenome ID (Data S2)	Percentage metagenome mapped to Marinimicrobia clades									Metagenome Group (Table S3)
		ZA3312c-B	ZA3312c-A	Arctic96B-7-A	Arctic96B-7-B	HF770D10	ZA3648c	SHAN400	SHBH1141	HMTAb91-B
TARA Oceans	CEOC	100	0	0	0	0	0	0	0	0	DCM_Indian
	CEOR	0	0	0	100	0	0	0	0	0	DCM_Indian
	CEOW	100	0	0	0	0	0	0	0	0	DCM_Indian
	CEOX	68.9948	0.860902	0	30.1443	0	0	0	0	0	DCM_Indian
	CEPC	76.0383	0	0	23.799	0	0.1627	0	0	0	DCM_Indian
	CEPK	98.202	0	0	1.79805	0	0	0	0	0	DCM_Indian
	CEPT	89.493	0	0	10.507	0	0	0	0	0	DCM_Indian
	CEPW	92.4804	7.51957	0	0	0	0	0	0	0	DCM_Indian
	CEQA	0	0	0	100	0	0	0	0	0	DCM_Indian
	CERU	0	0	0	100	0	0	0	0	0	DCM_Indian
	CETW	100	0	0	0	0	0	0	0	0	DCM_Indian
	CEVZ	88.167	0	0	11.833	0	0	0	0	0	DCM_Indian
	CENI	0	0	0	100	0	0	0	0	0	DCM_Med. Sea
	CENP	9.31913	90.6809	0	0	0	0	0	0	0	DCM_Med. Sea
	CENT	58.4737	41.5263	0	0	0	0	0	0	0	DCM_Med. Sea
	CENX	31.4089	68.5911	0	0	0	0	0	0	0	DCM_Med. Sea
	CENZ	15.843	83.2269	0	0.930067	0	0	0	0	0	DCM_Med. Sea
	CEOP	2.34395	58.0348	0	38.6732	0	0.94803	0	0	0	DCM_Med. Sea
	CESS	31.4524	66.644	0	1.90361	0	0	0	0	0	DCM_Med. Sea
	CENF	7.32355	58.2609	0	34.4156	0	0	0	0	0	DCM_N. Atlantic
	CETU	67.3295	0.249024	0	32.4215	0	0	0	0	0	DCM_N. Atlantic
	CEVT	13.204	4.60943	0	81.283	0.903575	0	0	0	0	DCM_N. Atlantic
	CEVU	4.99721	63.7202	0	31.2825	0	0	0	0	0	DCM_N. Atlantic
	CETE	11.5786	0	0	88.4214	0	0	0	0	0	DCM_N. Pacific
	CETY	0.411753	80.4062	0	19.182	0	0	0	0	0	DCM_N. Pacific
	CEUA	0	22.6746	0	77.3254	0	0	0	0	0	DCM_N. Pacific
	CEUB	20.32	1.21773	0	78.4623	0	0	0	0	0	DCM_N. Pacific
	CEUC	0	12.368	58.1347	4.67218	24.8251	0	0	0	0	DCM_N. Pacific
	CENY	100	0	0	0	0	0	0	0	0	DCM_Red Sea
	CEOQ	0	0	0	100	0	0	0	0	0	DCM_Red Sea
	CEQM	15.3284	0	0	84.3393	0	0.332334	0	0	0	DCM_S. Atlantic
	CEQN	35.846	0	0	64.154	0	0	0	0	0	DCM_S. Atlantic
	CEQO	46.9862	0	0	51.7181	0	1.29569	0	0	0	DCM_S. Atlantic
	CEQP	100	0	0	0	0	0	0	0	0	DCM_S. Atlantic
	CEQQ	100	0	0	0	0	0	0	0	0	DCM_S. Atlantic
	CEQU	10.6353	0	0	85.3583	4.00631	0	0	0	0	DCM_S. Atlantic
	CERB	98.7264	0.206109	0	1.06749	0	0	0	0	0	DCM_S. Atlantic
	CERG	2.95888	2.37188	1.92608	92.7432	0	0	0	0	0	DCM_S. Atlantic
	CERJ	0	0	0	100	0	0	0	0	0	DCM_S. Atlantic
	CERK	7.76779	76.2948	0	15.9374	0	0	0	0	0	DCM_S. Atlantic
	CERV	3.8507	0	0	96.1493	0	0	0	0	0	DCM_S. Atlantic
	CERX	7.7446	35.1558	0	57.0996	0	0	0	0	0	DCM_S. Atlantic
	CERZ	0	0	0	100	0	0	0	0	0	DCM_S. Atlantic
	CESI	0	3.50157	0	96.4984	0	0	0	0	0	DCM_S. Atlantic
	CESD	6.24898	0	0	93.751	0	0	0	0	0	DCM_S. Pacific
	CESM	19.1535	9.51566	0	71.3309	0	0	0	0	0	DCM_S. Pacific
	CESO	39.8303	16.158	0	44.0117	0	0	0	0	0	DCM_S. Pacific
	CESQ	14.9171	1.20122	7.98055	75.9011	0	0	0	0	0	DCM_S. Pacific
	CETB	10.0214	0.941677	0	89.0369	0	0	0	0	0	DCM_S. Pacific
	CETC	0	0	0	100	0	0	0	0	0	DCM_S. Pacific
	CETD	7.8182	0	0	92.1818	0	0	0	0	0	DCM_S. Pacific
	CETG	3.58121	0	0	95.976	0	0.442803	0	0	0	DCM_S. Pacific
	CETH	84.0373	0	0	15.9627	0	0	0	0	0	DCM_S. Pacific
	CETI	10.2405	1.7041	0	88.0554	0	0	0	0	0	DCM_S. Pacific
	CETM	0	0	0	99.4996	0	0.500391	0	0	0	DCM_S. Pacific
	CEWJ	1.33735	2.77212	0	95.8905	0	0	0	0	0	DCM_S. Pacific
	CEOS	10.8716	2.33413	1.91152	3.2561	80.9463	0.680312	0	0	0	MES_Indian
	CEPD	0	0.817372	2.59606	0.509033	95.6032	0.474354	0	0	0	MES_Indian
	CEPS	0	0	17.4602	60.166	22.3738	0	0	0	0	MES_Indian
	CEPV	0	0	86.0035	0	13.9965	0	0	0	0	MES_Indian
	CEPX	0	0	41.972	0	58.028	0	0	0	0	MES_Indian
	CEPZ	0	0	97.251	0	2.74905	0	0	0	0	MES_Indian
	CEQE	0	0	43.0694	0	56.9306	0	0	0	0	MES_Indian
	CERQ	0	1.88222	0.894065	2.3187	93.4353	1.46973	0	0	0	MES_Indian
	CEVI	0	8.68141	0	6.60872	84.7099	0	0	0	0	MES_N. Atlantic
	CEVJ	10.4196	6.31821	4.51275	2.49282	72.5853	3.67127	0	0	0	MES_N. Atlantic
	CEVK	2.7142	10.0501	22.9692	5.27426	56.2184	2.77382	0	0	0	MES_N. Atlantic
	CEVM	0.345018	1.30127	7.42135	0.627791	89.9792	0.325343	0	0	0	MES_N. Atlantic
	CEVO	0	1.72436	4.91329	1.88453	91.4778	0	0	0	0	MES_N. Atlantic
	CETA	0	13.2267	31.8715	5.13055	49.7712	0	0	0	0	MES_N. Pacific
	CETV	0	0.331113	10.0483	1.54045	87.1396	0.940566	0	0	0	MES_N. Pacific
	CETX	0	0	29.6439	27.927	42.4291	0	0	0	0	MES_N. Pacific
	CETZ	0	0.948487	1.82938	0.201401	96.7979	0.222819	0	0	0	MES_N. Pacific
	CEUD	0	0	36.3059	37.1917	26.5024	0	0	0	0	MES_N. Pacific
	CEQF	0.484204	0.332149	4.29703	33.5913	60.4566	0.838737	0	0	0	MES_S. Atlantic
	CEQG	0	0	15.07	0.664733	84.2652	0	0	0	0	MES_S. Atlantic
	CEQH	0	1.82371	9.43858	0.547559	87.8499	0.340295	0	0	0	MES_S. Atlantic
	CEQS	84.4008	0	1.02505	0.508478	13.8781	0.187568	0	0	0	MES_S. Atlantic
	CERC	1.90769	0.476579	4.25591	0.331373	92.8822	0.146215	0	0	0	MES_S. Atlantic
	CERD	0	0.404041	2.33885	0.288914	96.9682	0	0	0	0	MES_S. Atlantic
	CERE	0	0.723692	1.2066	0	98.0697	0	0	0	0	MES_S. Atlantic
	CERL	0	0.419669	6.2066	13.0872	80.2865	0	0	0	0	MES_S. Atlantic
	CESC	0.856553	0	4.94628	0.28449	93.9127	0	0	0	0	MES_S. Atlantic
	CESG	0	0.99761	3.00284	0.178213	95.5918	0.229512	0	0	0	MES_S. Atlantic
	CEVQ	0	0	20.3023	16.8863	62.8114	0	0	0	0	MES_S. Atlantic
	CESL	3.56025	7.31817	38.4944	1.09199	49.5352	0	0	0	0	MES_S. Pacific
	CESR	0	11.1323	64.7064	6.98424	17.1771	0	0	0	0	MES_S. Pacific
	CESY	0	1.3339	1.3192	0.459077	96.6244	0.263382	0	0	0	MES_S. Pacific
	CETJ	13.3669	3.50872	2.8556	5.48378	74.785	0	0	0	0	MES_S. Pacific
	CETO	10.5821	1.02628	2.06642	0	86.3252	0	0	0	0	MES_S. Pacific
	CETR	0	0.754689	2.45631	0.204897	96.5841	0	0	0	0	MES_S. Pacific
	CETS	2.67551	0	2.1018	1.94652	93.2762	0	0	0	0	MES_S. Pacific
	CETT	1.14245	0.856085	5.38203	90.5056	2.11388	0	0	0	0	MES_S. Pacific
	CEWI	1.96249	11.4642	29.1689	24.2938	33.1107	0	0	0	0	MES_S. Pacific
	CEWR	0	1.32126	13.2978	0	85.381	0	0	0	0	MES_S.ern
	CEVV	4.73639	28.42	0	66.8436	0	0	0	0	0	MIX_N. Atlantic
	CEUJ	3.42482	11.9306	0	84.6446	0	0	0	0	0	MIX_S. Pacific
	CEUK	2.13592	0	0	97.8641	0	0	0	0	0	MIX_S. Pacific
	CEUL	26.6068	0	23.5563	49.8369	0	0	0	0	0	MIX_S. Pacific
	CEUN	45.9659	54.0341	0	0	0	0	0	0	0	MIX_S. Pacific
	CEUO	0	0	0	100	0	0	0	0	0	MIX_S. Pacific
	CEUP	0	0	0	97.393	2.60695	0	0	0	0	MIX_S. Pacific
	CEUQ	100	0	0	0	0	0	0	0	0	MIX_S. Pacific
	CEUS	0	25.9433	74.0567	0	0	0	0	0	0	MIX_S. Pacific
	CEUY	100	0	0	0	0	0	0	0	0	MIX_S. Pacific
	CEVD	37.4285	0	0	62.5715	0	0	0	0	0	MIX_S. Pacific
	CEOO	100	0	0	0	0	0	0	0	0	SRF_Indian
	CEOV	100	0	0	0	0	0	0	0	0	SRF_Indian
	CEOY	100	0	0	0	0	0	0	0	0	SRF_Indian
	CEOZ	100	0	0	0	0	0	0	0	0	SRF_Indian
	CEPA	12.405	0	0	87.595	0	0	0	0	0	SRF_Indian
	CEPB	70.2055	0	0	29.7945	0	0	0	0	0	SRF_Indian
	CEPJ	100	0	0	0	0	0	0	0	0	SRF_Indian
	CEPL	100	0	0	0	0	0	0	0	0	SRF_Indian
	CEPU	99.828	0.17202	0	0	0	0	0	0	0	SRF_Indian
	CEQD	100	0	0	0	0	0	0	0	0	SRF_Indian
	CEVY	70.5324	0	0	29.4676	0	0	0	0	0	SRF_Indian
	CEWA	91.1915	0	0	8.80852	0	0	0	0	0	SRF_Indian
	CENG	100	0	0	0	0	0	0	0	0	SRF_Med. Sea
	CENJ	100	0	0	0	0	0	0	0	0	SRF_Med. Sea
	CENN	60.5631	38.0853	0	1.35161	0	0	0	0	0	SRF_Med. Sea
	CENU	100	0	0	0	0	0	0	0	0	SRF_Med. Sea
	CEOF	27.1599	72.8401	0	0	0	0	0	0	0	SRF_Med. Sea
	CEOK	100	0	0	0	0	0	0	0	0	SRF_Med. Sea
	CEOM	65.688	34.312	0	0	0	0	0	0	0	SRF_N. Atlantic
	CEVH	100	0	0	0	0	0	0	0	0	SRF_N. Atlantic
	CEVL	100	0	0	0	0	0	0	0	0	SRF_N. Atlantic
	CEVN	75.6198	0	0.248399	24.1318	0	0	0	0	0	SRF_N. Atlantic
	CEVP	8.38499	35.511	0	56.104	0	0	0	0	0	SRF_N. Atlantic
	CEVR	98.3345	0.781771	0.88375	0	0	0	0	0	0	SRF_N. Atlantic
	CEVS	2.91968	26.8251	0	70.2552	0	0	0	0	0	SRF_N. Atlantic
	CEVW	17.4353	0.606513	0	81.9582	0	0	0	0	0	SRF_N. Atlantic
	CEVX	3.45478	28.6646	0.47072	67.4099	0	0	0	0	0	SRF_N. Atlantic
	CEWO	1.05031	61.2699	0.096284	37.5835	0	0	0	0	0	SRF_N. Atlantic
	CEUE	0.720449	81.3085	0	17.9711	0	0	0	0	0	SRF_N. Pacific
	CEUF	100	0	0	0	0	0	0	0	0	SRF_N. Pacific
	CEUH	13.3418	0	0	86.6582	0	0	0	0	0	SRF_N. Pacific
	CEVG	94.7862	0	0	5.21382	0	0	0	0	0	SRF_N. Pacific
	CEWH	6.39692	0	0	93.6031	0	0	0	0	0	SRF_N. Pacific
	CEWK	100	0	0	0	0	0	0	0	0	SRF_N. Pacific
	CENO	100	0	0	0	0	0	0	0	0	SRF_Red Sea
	CENQ	96.3682	0	0	1.15048	2.48131	0	0	0	0	SRF_Red Sea
	CENW	98.7979	0	0	1.20215	0	0	0	0	0	SRF_Red Sea
	CEOJ	17.3016	0	0	82.6984	0	0	0	0	0	SRF_Red Sea
	CEQI	99.8119	0.188055	0	0	0	0	0	0	0	SRF_S. Atlantic
	CEQJ	100	0	0	0	0	0	0	0	0	SRF_S. Atlantic
	CEQL	99.2033	0.796747	0	0	0	0	0	0	0	SRF_S. Atlantic
	CEQR	0	0	0	100	0	0	0	0	0	SRF_S. Atlantic
	CEQT	100	0	0	0	0	0	0	0	0	SRF_S. Atlantic
	CEQW	14.3234	0.688666	0.871711	84.1162	0	0	0	0	0	SRF_S. Atlantic
	CEQX	15.8813	2.57709	0	81.5416	0	0	0	0	0	SRF_S. Atlantic
	CEQY	17.8123	1.3674	0	80.8203	0	0	0	0	0	SRF_S. Atlantic
	CERI	0.678273	82.3612	0	16.9605	0	0	0	0	0	SRF_S. Atlantic
	CERM	0.727307	88.2298	0	11.0429	0	0	0	0	0	SRF_S. Atlantic
	CERN	0	0	0	100	0	0	0	0	0	SRF_S. Atlantic
	CERO	0	0	0	100	0	0	0	0	0	SRF_S. Atlantic
	CERP	0	0	0	100	0	0	0	0	0	SRF_S. Atlantic
	CERR	5.65629	6.83291	0	87.5108	0	0	0	0	0	SRF_S. Atlantic
	CERS	13.5195	15.4185	0	71.062	0	0	0	0	0	SRF_S. Atlantic
	CERW	6.45247	72.2317	0	21.3158	0	0	0	0	0	SRF_S. Atlantic
	CESA	100	0	0	0	0	0	0	0	0	SRF_S. Atlantic
	CESB	100	0	0	0	0	0	0	0	0	SRF_S. Atlantic
	CESZ	100	0	0	0	0	0	0	0	0	SRF_S. Atlantic
	CEWB	14.4817	0	0.497262	85.021	0	0	0	0	0	SRF_S. Atlantic
	CEWP	0.746418	97.1952	0	2.05843	0	0	0	0	0	SRF_S. Atlantic
	CESF	3.71795	96.2821	0	0	0	0	0	0	0	SRF_S. Pacific
	CESN	100	0	0	0	0	0	0	0	0	SRF_S. Pacific
	CESP	100	0	0	0	0	0	0	0	0	SRF_S. Pacific
	CESV	92.1513	7.84873	0	0	0	0	0	0	0	SRF_S. Pacific
	CESW	100	0	0	0	0	0	0	0	0	SRF_S. Pacific
	CETK	16.8211	0	0	83.1789	0	0	0	0	0	SRF_S. Pacific
	CETL	90.8879	9.11212	0	0	0	0	0	0	0	SRF_S. Pacific
	CETP	37.36	20.4829	0	42.1572	0	0	0	0	0	SRF_S. Pacific
	CETQ	81.2621	18.7379	0	0	0	0	0	0	0	SRF_S. Pacific
	CEUG	0	100	0	0	0	0	0	0	0	SRF_S. Pacific
	CEUM	2.14111	1.69026	0	96.1686	0	0	0	0	0	SRF_S. Pacific
	CEUR	60.877	39.123	0	0	0	0	0	0	0	SRF_S. Pacific
	CEUT	0	0	0	100	0	0	0	0	0	SRF_S. Pacific
	CEUU	100	0	0	0	0	0	0	0	0	SRF_S. Pacific
	CEUV	1.74691	0	0	98.2531	0	0	0	0	0	SRF_S. Pacific
	CEUW	2.72365	0	0	97.2763	0	0	0	0	0	SRF_S. Pacific
	CEVB	0	0	0	100	0	0	0	0	0	SRF_S. Pacific
	CEVC	2.25859	0	0	97.7414	0	0	0	0	0	SRF_S. Pacific
	CEVE	100	0	0	0	0	0	0	0	0	SRF_S. Pacific
	CEVF	5.13305	0	0	94.8669	0	0	0	0	0	SRF_S. Pacific
	CEWE	100	0	0	0	0	0	0	0	0	SRF_S. Pacific
	CEWG	100	0	0	0	0	0	0	0	0	SRF_S. Pacific
	CESJ	0	0	0	100	0	0	0	0	0	SRF_Southern
	CEST	0	0	0	100	0	0	0	0	0	SRF_Southern
Hydrothermal	engcyc_3300004069	0	40.5312	1.79792	29.3128	28.358	0	0	0	0	Juan de Fuca
	engcyc_2236347000	17.8699	19.5176	5.44303	25.3127	16.7061	9.63234	0	5.51834	0	Guaymas Basin
	engcyc_3300001683	0	0	17.1536	1.00202	81.2628	0.163718	0.417825	0	0	Guaymas Basin
	engcyc_2081372001	0.572658	0	6.80683	0.406814	92.2137	0	0	0	0	Gulf of Mexico
	engcyc_2088090017	0.688402	0	4.38969	2.88279	91.5065	0.532594	0	0	0	Gulf of Mexico
	engcyc_2149837025	0	0	0	0	100	0	0	0	0	Gulf of Mexico
	engcyc_2149837027	0	0	0	0	100	0	0	0	0	Gulf of Mexico
	engcyc_2149837028	0	0	0	0	100	0	0	0	0	Gulf of Mexico
Strat. Lake	engcyc_2263328000	0	0	0	0	0	0	0	0	100	Sakinaw
TR	engcyc_3300001139	0	0	0	100	0	0	0	0	0	Iowa
	engcyc_3300002908	0	0	0	100	0	0	0	0	0	Angelo Coastal Reserve
Peru	GXED30K02	7.73114	68.4409	14.6749	9.15312	0	0	0	0	0	PERU_5m
	GJCUZF104	5.83988	35.3433	38.6119	13.6862	0	0	0	6.51874	0	PERU_20m
	G0K4BGD03	0	0.540493	73.4255	14.7178	3.01988	0	0	8.29631	0	PERU_40-80m
	GJCUZF103	0	0	70.9235	9.68631	3.04232	0	1.32396	15.0239	0	PERU_40-80m
	GXED30K01	0	0.843346	80.3759	7.19054	0	0.32367	0	11.2666	0	PERU_40-80m
	GZ2L4FS03	0	0	70.7949	22.2617	0.951395	0	0	5.99203	0	PERU_40-80m
Northeastern Subarctic Pacific	SI4093127	0.829688	0.33209	22.956	1.97293	73.9093	0	0	0	0	LP_1000m
	SI4093129	1.24382	0.286108	13.446	1.11099	83.9131	0	0	0	0	LP_1000m
	SI4093132	0.73972	0.432666	11.0017	1.73403	86.0226	0	0.0693435	0	0	LP_1000m
	SI4096364	0.815982	0.215066	12.9228	1.60378	84.4424	0	0	0	0	LP_1000m
	SI4096378	0.347277	9.62344	28.2619	0.582581	27.655	0	32.4036	1.12625	0	LP_1000m
	SI4096382	1.61924	0	62.4433	5.58362	30.3539	0	0	0	0	LP_1000m
	SI4096386	1.1807	0.29666	13.1832	1.13858	83.8691	0	0.125048	0.206762	0	LP_1000m
	SI4096392	1.02193	0	8.08509	1.03945	89.8219	0	0	0.0316551	0	LP_1000m
	SI4096396	4.39237	0	31.2623	3.95532	60.39	0	0	0	0	LP_1000m
	SI4096399	0.0104152	19.9467	40.5754	2.64785	8.11554	0	28.1178	0.586358	0	LP_1000m
	SI4096401	0.888259	0	10.1459	0.60945	88.3564	0	0	0	0	LP_1000m
	SI4096403	0.845426	0	19.4171	2.90083	76.8367	0	0	0	0	LP_1000m
	SI4093113	0.113187	99.7854	0	0.101377	0	0	0	0	0	LP_10m
	SI4096368	0	100	0	0	0	0	0	0	0	LP_10m
	SI4096370	0	100	0	0	0	0	0	0	0	LP_10m
	SI4096390	0	100	0	0	0	0	0	0	0	LP_10m
	SI4093128	0.683227	0.50713	12.0201	0.856738	85.853	0	0.079783	0	0	LP_1300m
	SI4096383	0.822446	0.35384	13.0418	2.15148	83.4454	0	0.185017	0	0	LP_1300m
	SI4096365	0	15.5111	39.1503	20.3212	0	0	24.5732	0.444189	0	LP_2000m
	SI4096369	0.628882	0.0935238	6.72217	0.443257	92.1122	0	0	0	0	LP_2000m
	SI4096373	1.57247	0	8.29432	0.732709	89.4005	0	0	0	0	LP_2000m
	SI4096375	1.07968	0.409726	4.42619	0.539034	92.6233	0	0.793414	0.128685	0	LP_2000m
	SI4096379	0.662676	0	6.05755	1.11759	92.1622	0	0	0	0	LP_2000m
	SI4096387	1.02176	0.630068	10.4767	0.841592	87.0299	0	0	0	0	LP_2000m
	SI4096389	0.566355	0.234002	5.8327	0.642819	92.6226	0	0.101535	0	0	LP_2000m
	SI4096404	0.799316	0	5.80248	0.135382	93.2628	0	0	0	0	LP_2000m
	SI4093112	0	10.9345	36.2844	5.555	46.8623	0	0.36391	0	0	LP_500m
	SI4093125	0.189139	6.82675	33.1299	5.43191	53.1929	0	1.22944	0	0	LP_500m
	SI4093130	0.155379	6.92525	30.3568	3.49133	58.8434	0	0.149125	0.0787155	0	LP_500m
	SI4093131	0	5.25643	13.9626	1.51148	79.1879	0	0.0815791	0	0	LP_500m
	SI4096367	0	12.6586	51.1706	6.16632	24.9042	0	4.14027	0.960015	0	LP_500m
	SI4096371	0.291433	1.97333	25.5498	4.68206	67.3978	0	0	0.105575	0	LP_500m
	SI4096377	0	17.7452	55.4046	3.52167	23.3286	0	0	0	0	LP_500m
	SI4096381	0.369169	10.725	27.0408	2.83037	58.2103	0	0.583751	0.240647	0	LP_500m
	SI4096385	0.590374	8.77781	26.429	5.34752	58.8553	0	0	0	0	LP_500m
	SI4096391	0	1.42831	61.0208	0	37.5509	0	0	0	0	LP_500m
	SI4096394	0	11.5612	35.0223	4.02706	48.9197	0	0.382267	0.0874697	0	LP_500m
	SI4096395	0	13.8735	52.6242	3.51924	29.983	0	0	0	0	LP_500m
	SI4096398	0	13.928	41.7737	4.71584	39.5825	0	0	0	0	LP_500m
	SI4096400	0.0830372	12.2482	40.4297	0.30655	11.5038	0	34.6584	0.770358	0	LP_500m
	SI4096402	0.517927	5.10623	30.1026	4.34825	59.3011	0	0.623898	0	0	LP_500m
	SI4096405	0.242537	4.88665	30.0883	2.73253	55.2203	0	3.93061	2.89902	0	LP_500m
Saanich Inlet	SI_MetaG_1039704	0	98.6758	1.3242	0	0	0	0	0	0	SI_10m
	SI_MetaG_1039722	0	0.00896568	23.2481	1.19766	0	0	14.9965	60.5488	0	SI_10m
	SI_MetaG_1039740	0	0.801055	24.2715	0.441562	0	0	17.1649	57.321	0	SI_10m
	SI_MetaG_1040232	0	0.0864724	21.4657	0.71156	0	0	13.989	63.7473	0	SI_10m
	SI_MetaG_1057018	0	91.5853	1.85315	6.49009	0	0	0.0230435	0.0484019	0	SI_10m
	SI4093144	0	58.8869	0.895789	40.174	0	0	0.0432896	0	0	SI_10m
	SI4096409	0	0	100	0	0	0	0	0	0	SI_10m
	SI4096421	0	49.7738	0.673652	49.5526	0	0	0	0	0	SI_10m
	SI4096433	0	99.497	0.242575	0.165343	0	0	0.095063	0	0	SI_10m
	SI4096439	0	24.4323	0.70953	74.8581	0	0	0	0	0	SI_10m
	SI_MetaG_1039668	0	12.3745	24.5538	12.8002	0.0150027	0	18.6454	31.611	0	SI_100m
	SI_MetaG_1039680	0	14.4552	41.1159	19.8169	0	0	24.5308	0.0812074	0	SI_100m
	SI_MetaG_1039692	0	14.4795	38.4742	20.3962	0	0	26.4502	0.199876	0	SI_100m
	SI_MetaG_1039707	0	21.2263	27.597	50.7188	0	0	0.267203	0.190724	0	SI_100m
	SI_MetaG_1039725	0	98.9617	0.61335	0.0481054	0	0	0.17989	0.197003	0	SI_100m
	SI_MetaG_1039743	0	0.272778	25.0734	0.381117	0	0	14.1473	60.1254	0	SI_100m
	SI_MetaG_1057019	0	10.1958	23.1009	13.7279	0.0104292	0	18.8628	34.1022	0	SI_100m
	SI4093145	0	19.411	36.9699	19.5433	0	0	23.8757	0.200164	0	SI_100m
	SI4096410	0	29.8029	43.16	25.6766	0	0	1.27106	0.0893894	0	SI_100m
	SI4096416	0.0323411	33.5469	25.3577	33.9525	0	0	6.56506	0.5455	0	SI_100m
	SI4096422	0	14.9802	33.396	15.4772	0	0	32.5376	3.60911	0	SI_100m
	SI4096428	0	28.9879	38.1297	30.0874	0	0	2.73527	0.0598341	0	SI_100m
	SI4096434	0.0500232	29.666	25.8357	27.4273	0	0	1.06445	15.9565	0	SI_100m
	SI4096440	0	11.2445	36.7351	19.0081	0	0	31.8801	1.13218	0	SI_100m
	SI4096446	0	15.4104	39.3199	20.1796	0	0	24.6512	0.438953	0	SI_100m
	SI4096451	0	27.5553	39.8955	17.9608	0	0	14.202	0.386281	0	SI_100m
	SI_MetaG_1040235	0	0.0222692	21.1297	0.377536	0	0	19.0353	59.4352	0	SI_110m
	SI_MetaG_1039728	0	17.0146	52.4716	26.4083	0	0	1.53688	2.56861	0	SI_120m
	SI_MetaG_1039746	0	0	37.1055	0	0	0	17.3118	45.5827	0	SI_120m
	SI_MetaG_1040238	0	0.138572	20.7287	0.777342	0	0	13.7132	64.6422	0	SI_120m
	SI_MetaG_1057020	0	4.39436	19.5561	1.27624	0	0	16.5619	58.2113	0	SI_120m
	SI4093146	0	10.7804	31.8859	17.5132	0.0085441	0	32.6905	7.12133	0	SI_120m
	SI4096411	0	29.0597	42.5799	27.6795	0	0	0.646813	0.0340083	0	SI_120m
	SI4096417	0	13.7048	37.152	24.1482	0	0	22.9794	2.01553	0	SI_120m
	SI4096423	0	16.196	25.6214	11.407	0.0106123	0	22.3396	24.4255	0	SI_120m
	SI4096429	0	8.62044	27.078	12.9289	0	0	20.2995	31.0732	0	SI_120m
	SI4096435	0	0.0126762	21.2799	1.17088	0	0	18.7113	58.8253	0	SI_120m
	SI4096441	0	0.350453	30.8265	7.35373	0	0	24.9761	36.4932	0	SI_120m
	SI4096447	0	0.0524176	50.5925	3.79826	0	0	44.0884	1.46846	0	SI_120m
	SI_MetaG_1040241	0	97.499	0.44006	1.81971	0	0	0.182864	0.0583373	0	SI_125m
	SI_MetaG_1039683	0	20.5494	30.5817	15.8645	0	0	21.3627	11.6417	0	SI_130m
	SI_MetaG_1039695	0	14.7891	25.993	11.9163	0	0	18.0331	29.2685	0	SI_130m
	SI_MetaG_1039713	0	21.552	17.7248	8.25463	0	0	4.69615	47.7725	0	SI_135m
	SI_MetaG_1039731	0	10.195	33.3963	15.1763	0	0	19.3925	21.8399	0	SI_135m
	SI_MetaG_1039749	0	13.3021	46.3742	24.4498	0	0	10.0882	5.78564	0	SI_135m
	SI_MetaG_1057021	0	1.6576	19.9298	0.750008	0	0	17.5933	60.0693	0	SI_135m
	SI4093147	0	4.82849	31.9944	15.6158	0.00623486	0	28.3688	19.1863	0	SI_135m
	SI4096412	0	18.7699	32.8597	17.2617	0	0	27.7504	3.35833	0	SI_135m
	SI4096418	0	17.1939	34.0755	9.99532	0	0	28.6825	10.0527	0	SI_135m
	SI4096424	0	12.5593	27.7534	7.97228	0	0	27.041	24.6741	0	SI_135m
	SI4096430	0	0	21.6721	3.26402	0	0	17.9029	57.1609	0	SI_135m
	SI4096436	0	0.0239598	18.6337	0.637384	0	0	22.2894	58.4156	0	SI_135m
	SI4096442	0	0.0262122	29.8785	2.72759	0	0	28.7677	38.6	0	SI_135m
	SI4096448	0	0	53.0332	3.15346	0	0	43.0775	0.735838	0	SI_135m
	SI_MetaG_1039674	0	5.81908	19.9666	4.67372	0.00377138	0	15.0401	54.4968	0	SI_150m
	SI_MetaG_1039686	0	6.13537	29.5351	1.07658	0	0	18.3427	44.9102	0	SI_150m
	SI_MetaG_1039698	0	5.95979	29.195	0.967517	0	0	19.6301	44.2476	0	SI_150m
	SI_MetaG_1039716	0	2.27811	19.377	0.712361	0	0	21.8585	55.774	0	SI_150m
	SI_MetaG_1039734	0	14.9638	22.5732	4.11068	0	0	18.7335	39.6189	0	SI_150m
	SI_MetaG_1039752	0	6.94935	21.9348	9.5586	0	0	21.1781	40.3792	0	SI_150m
	SI_MetaG_1057022	0	8.98811	19.362	8.67999	0.00302424	0	15.2326	47.7343	0	SI_150m
	SI4093148	0	0.0761495	27.9262	3.34013	0	0	24.3886	44.269	0	SI_150m
	SI4096413	0	17.7712	33.5237	2.55744	0	0	29.0889	17.0587	0	SI_150m
	SI4096419	0	5.03172	18.7413	1.03494	0	0	50.0331	25.1589	0	SI_150m
	SI4096425	0	17.6928	33.8515	1.50024	0	0	30.4291	16.5263	0	SI_150m
	SI4096431	0	0.0114718	22.9104	0.81042	0.00711067	0	20.0684	56.1922	0	SI_150m
	SI4096437	0	0	3.25545	0.346778	0	0	21.5464	74.8514	0	SI_150m
	SI4096443	0	0.00413212	20.2249	0.686245	0.013866	0	18.7139	60.357	0	SI_150m
	SI4096449	0	0	14.4077	1.11021	0	0	32.4441	52.038	0	SI_150m
	SI4096452	0	10.213	9.38928	1.00686	0	0	29.318	50.0729	0	SI_150m
	SI_MetaG_1040744	0	17.38	35.6842	21.0221	0	0	25.1748	0.73883	0	SI_165m
	SI_MetaG_1040747	0.00631637	11.6695	33.1117	19.5696	0.00924436	0	24.9344	10.6992	0	SI_165m
	SI_MetaG_1040750	0	24.8432	28.0274	19.4363	0	0	23.4665	4.22651	0	SI_165m
	SI_MetaG_1057023	0	9.24378	18.1915	9.4876	0.00262169	0	14.832	48.2425	0	SI_165m
	SI_MetaG_1039677	0	0.256254	22.1224	0.613013	0	0	16.3857	60.6227	0	SI_200m
	SI_MetaG_1039689	0	0	24.2458	0.734633	0	0	13.0547	61.9649	0	SI_200m
	SI_MetaG_1039719	0	0.00551886	22.2929	0.614211	0	0	16.0537	61.0337	0	SI_200m
	SI_MetaG_1039737	0	2.20267	22.8189	0.185937	0	0	15.4114	59.381	0	SI_200m
	SI_MetaG_1039755	0	14.4936	21.2333	1.01039	0	0	14.6838	48.579	0	SI_200m
	SI4093149	0	0	4.45192	0.488804	0	0	22.9139	72.1454	0	SI_200m
	SI4096414	0	0.0047322	18.5506	0.57791	0	0	19.4384	61.4284	0	SI_200m
	SI4096420	0	0	10.292	0.871169	0	0	30.9507	57.8861	0	SI_200m
	SI4096426	0	0	19.2223	0.370374	0	0	18.5356	61.8717	0	SI_200m
	SI4096432	0	0	0.269976	1.00202	0	0	14.9461	83.7819	0	SI_200m
	SI4096438	0	0	0.0565175	0.49233	0	0	2.07024	97.3809	0	SI_200m
	SI4096444	0	0	20.7534	0.628767	0.0505039	0	18.4526	60.1148	0	SI_200m
	SI4096450	0	0.00478929	21.6	0.782472	0	0	23.553	54.0597	0	SI_200m
	SI4096453	0.00361159	2.05495	14.6101	0.749554	0	0	17.5653	65.0164	0	SI_200m
Eastern Tropical South Pacific	SRR304684	4.86483	89.8363	0.324082	4.78286	0.191879	0	0	0	0	ETSP_15m
	SRR304671	3.23957	44.4051	0.272271	52.083	0	0	0	0	0	ETSP_35m
	SRR064444	0.939375	39.8096	0.23914	59.0119	0	0	0	0	0	ETSP_50-65m
	SRR304656	0.178723	24.9918	7.33601	67.2966	0.196902	0	0	0	0	ETSP_50-65m
	SRR304672	4.13749	31.8166	0.564258	63.4817	0	0	0	0	0	ETSP_50-65m
	SRR304674	0.398859	13.7453	36.6141	48.8149	0.426837	0	0	0	0	ETSP_50-65m
	SRR064446	0.934922	14.5846	20.8012	61.6724	1.64654	0	0.360292	0	0	ETSP_70-85m
	SRR070081	0.39532	0.249135	72.7042	15.6448	10.4892	0.51741	0	0	0	ETSP_70-85m
	SRR070083	0.258303	4.58394	71.7735	16.9779	5.37131	0.498445	0.536638	0	0	ETSP_70-85m
	SRR064448	0	3.56819	71.3748	12.1249	12.0272	0.739044	0	0.165889	0	ETSP_110-200m
	SRR064450	2.76947	0.71152	71.5225	13.0369	11.9597	0	0	0	0	ETSP_110-200m
	SRR070082	1.4625	0	78.1335	5.06132	14.9684	0.37435	0	0	0	ETSP_110-200m
	SRR070084	0.478245	1.66715	73.759	12.4541	10.7696	0.0913124	0.725104	0.0554573	0	ETSP_110-200m
	SRR304673	0.777667	0	76.4956	10.0456	12.0093	0.433416	0	0.238455	0	ETSP_110-200m
	SRR304680	0.412662	1.37459	80.5926	7.32173	9.84857	0.218376	0.231424	0	0	ETSP_110-200m
	SRR304668	0.544046	0.610123	24.5073	9.4354	58.2557	6.08756	0.559805	0	0	ETSP_500-800m
	SRR304683	0.818494	0	9.28165	1.17652	75.697	13.0264	0	0	0	ETSP_500-800m
