# Supplementary material for: Diverse Marinimicrobia bacteria may mediate coupled biogeochemical cycles along eco-thermodynamic gradients
Source: Nat Commun. 2017 Nov 15;8:1507. doi: 10.1038/s41467-017-01376-9 (PMC5688066; doi:10.1038/s41467-017-01376-9)
Supplement: Supplementary file 8 — Supplementary Data 5 [file 41467_2017_1376_MOESM8_ESM.xlsx]

## Sheet: Sheet1 w marker lineage
Supplementary Data 5. Genomic features of Marinimicrobia population genome bins
Clade	Singel Cell Genome Identity	Population Genome Size (Mbp)	Estimated Completeness (%)	Number of Contigs	N50	GC Content (%)	Single Copy Marker Genes*	Strain Heterogeneity*	Marker Lineage*
ZA3312c-A	AAA160-I06, AAA160-C11, AAA076-M08, AAA160-B08	10.999	95.8333	531	35213	0.328461	56	94.33	root
ZA3312c-B	AAA0298-D23	1.19461	93.4066	41	236078	0.316153	147	28	k__Bacteria
HF770D10	AAA003-E22	1.44561	41.2226	118	15724	0.366234	104	100	k__Bacteria
Arctic96B7_A	AB-746_N13AB-902, AB-747_F21AB-903	50.9049	100	3423	18609	0.393745	56	70.67	root
Arctic96B7_B	AB-746_P06AB-902, JGI 0000113-D11	6.03341	96.5517	583	13227	0.325601	104	63.36	k__Bacteria
SHAN400	AB-755_M21D07	32.1727	87.5	2196	19252	0.373716	56	99.64	root
SHBH1141	AB-750_L13AB-904, AB-755_E16C12, AB-751_D09AB-904	65.5942	91.6667	3127	35279	0.434739	56	96.11	root
* Parks et al. Genome Research 2015
