# Supplementary material for: Diverse Marinimicrobia bacteria may mediate coupled biogeochemical cycles along eco-thermodynamic gradients
Source: Nat Commun. 2017 Nov 15;8:1507. doi: 10.1038/s41467-017-01376-9 (PMC5688066; doi:10.1038/s41467-017-01376-9)
Supplement: Supplementary file 9 — Supplementary Data 6 [file 41467_2017_1376_MOESM9_ESM.xlsx]

## Sheet: Sheet2
Table S5. Summary of central metabolism in Marinimicrobia lineages by SAGs and population genomes. Mirinimicrobia lineage is listed in top row, use of SAGs inidates multiple SAGs in a given lineages as per figure 1A. Abbrevation 'pop. Genome indicates the population genome including recruited etagenomic contigs, if no 'pop. Genome is listed no metagenomic contigs were recruited.
Metabolism	Pathway or Ggene	ZA3312c-A		ZA3312c-B		HF770D10		ZA3648c	Arctic96-B-7-A		Arctic96-B-7-B		SHAN400		SHBH1141		HMTAb91-A	HMTAb91-B
		SAGs	pop. Genome	SAG	pop. Genome	SAG	pop. Genome	SAG	SAAGs	pop. Genome	SAGs	pop. Genome	SAG	pop. Genome	SAGs	pop. Genome	SAGs	SAG
Sugar Metabolism	Entner Doudoroff	-	-	-	-	-	-	-	-	-	-	-	-	-	-	-	-	-
	Non-Oxidative Pentose PhosphatePpathway	Y	Y	-	-	-	-	-	-	-	-	-	-	-	Y	Y	-	-
	Pentose Phosphate Pathway	-	-	-	-	-	-	-	-	-	-	-	-	-	-	-	-	-
	Embden-Meyerhof-Parnar	-	-	-	-	-	-	-	-	Y	-	-	-	Y	Y	Y	Y	-
	Pyruvate Kinase	-	Y	-	-	-	-	-	-	-	-	Y	Y	Y	-	-	-	-
Gluconeogenesis	Phosphoenolpyruvate Carboxylase/Carboxykinase	Y	Y	Y	Y	-	-	Y	Y		-	Y	Y	Y	Y	Y	Y	Y
	Fructose-1,6-bisphosphatase	Y	Y	Y	-	-	-	Y	Y	Y	Y	Y	Y	Y	Y	Y	Y	Y
TCA	Pyr	Y	Y	Y	Y	Y	Y	Y	Y	Y	Y	Y	Y	Y	Y	Y	Y	Y
	RHox	Y	Y	Y	-	-	-	-	-	Y	-	Y	-	Y	Y	Y	-	-
	LHox	Y	Y	Y	-	-	-	-	-	Y	Y	Y	-	Y	Y	Y	-	-
	Sdh	Y	Y	Y	-	-	-	Y	-	Y	Y	-	Y	Y	Y	Y	Y	-
Carbon Fixation	Reductive-TCA (citrate-lyase)	-	-	-	-	-	-	-	-	-	-	-	-	-	Y	Y	-	-
	Wood–Ljungdahl	-	-	-	-	-	-	-	-	-	-	-	-	-	-	-	-	-
	Hydroxypropionate Bicycle	-	-	-	-	-	-	-	-	-	-	-	-	-	-	-	-	-
	Hydroxy-ropionate/4-Hydroxybutyrate	-	-	-	-	-	-	-	-	-	-	-	-	-	-	-	-	-
	Calvin Benson Bassham	-	-	-	-	-	-	-	-	-	-	-	-	-	-	-	-	-
Motility	Flagellum	-	-	-	-	-	-	-	-	-	-	-	-	-	-	-	-	-
	Pillin	-	-	-	-	-	-	-	-	-	-	-	-	-	-	-	-	-
Cell Wall	Lipopolysaccharide A	Y	Y	-	-	-	-	-	-	-	-	-	-	-	-	-	-	-
	Peptidoglycan	-	-	-		-	-	-	-	-	-	-	-	-	-	-	-	-
Denitrification

## Sheet: w denitrification genes
Supplementary Data 6. Summary of selected metabolic functions in Marinimicrobia clades
Metabolism	Pathway or Gene	ZA3312c-A		ZA3312c-B		HF770D10		ZA3648c	Arctic96-B-7-A		Arctic96-B-7-B		SHAN400		SHBH1141		HMTAb91-A	HMTAb91-B
		SAGs	pop. Genome	SAG	pop. Genome	SAG	pop. Genome	SAG	SAAGs	pop. Genome	SAGs	pop. Genome	SAG	pop. Genome	SAGs	pop. Genome	SAGs	SAG
Sugar Metabolism	Entner Doudoroff	-	-	-	-	-	-	-	-	-	-	-	-	-	-	-	-	-
	Non-Oxidative Pentose PhosphatePpathway	Y	Y	-	-	-	-	-	-	-	-	-	-	-	Y	Y	-	-
	Pentose Phosphate Pathway	-	-	-	-	-	-	-	-	-	-	-	-	-	-	-	-	-
	Embden-Meyerhof-Parnar	-	-	-	-	-	-	-	-	Y	-	-	-	Y	Y	Y	Y	-
	Pyruvate Kinase	-	Y	-	-	-	-	-	-	-	-	Y	Y	Y	-	-	-	-
Gluconeogenesis	Phosphoenolpyruvate Carboxylase/Carboxykinase	Y	Y	Y	Y	-	-	Y	Y		-	Y	Y	Y	Y	Y	Y	Y
	Fructose-1,6-bisphosphatase	Y	Y	Y	-	-	-	Y	Y	Y	Y	Y	Y	Y	Y	Y	Y	Y
TCA	Pyr	Y	Y	Y	Y	Y	Y	Y	Y	Y	Y	Y	Y	Y	Y	Y	Y	Y
	RHox	Y	Y	Y	-	-	-	-	-	Y	-	Y	-	Y	Y	Y	-	-
	LHox	Y	Y	Y	-	-	-	-	-	Y	Y	Y	-	Y	Y	Y	-	-
	Sdh	Y	Y	Y	-	-	-	Y	-	Y	Y	-	Y	Y	Y	Y	Y	-
Carbon Fixation	Reductive-TCA (citrate-lyase)	-	-	-	-	-	-	-	-	-	-	-	-	-	Y	Y	-	-
	Wood–Ljungdahl	-	-	-	-	-	-	-	-	-	-	-	-	-	-	-	-	-
	Hydroxypropionate Bicycle	-	-	-	-	-	-	-	-	-	-	-	-	-	-	-	-	-
	Hydroxy-ropionate/4-Hydroxybutyrate	-	-	-	-	-	-	-	-	-	-	-	-	-	-	-	-	-
	Calvin Benson Bassham	-	-	-	-	-	-	-	-	-	-	-	-	-	-	-	-	-
Motility	Flagellum	-	-	-	-	-	-	-	-	-	-	-	-	-	-	-	-	-
	Pillin	-	-	-	-	-	-	-	-	-	-	-	-	-	-	-	-	-
Cell Wall	Lipopolysaccharide A	Y	Y	-	-	-	-	-	-	-	-	-	-	-	-	-	-	-
	Peptidoglycan	-	-	-		-	-	-	-	-	-	-	-	-	-	-	-	-
Denitrification	Nitrate reductase	-	-	-	-	-	-	-	Y	Y	-	-	Y	-	-	-	-	-
	Nitrite reductase	-	-	-	-	-	-	-	Y	Y	-	-	Y	-	-	-	-	-
	Nitric oxide reductase	-	-	-	-	-	-	-	-	-	-	-	-	-	-	-	-	-
	Nitrous oxide reductase	-	Y	-	-	-	-	-	-	-	-	-	-	-	Y	Y	-	-
